# Supplementary material for: Influenza infection elicits an expansion of gut population of endogenous Bifidobacterium animalis which protects mice against infection
Source: Genome Biol. 2020 Apr 28;21:99. doi: 10.1186/s13059-020-02007-1 (PMC7187530; doi:10.1186/s13059-020-02007-1)
Supplement: Supplementary file 11 — Additional file 11: Table S2. Detailed information for the 2278 KEGG orthology terms enriched in the GX.SG group compared with the GX.DG or NC groups. [file 13059_2020_2007_MOESM11_ESM.xlsx]

## Sheet: GX.SG vs.（GX.DG & NC）
Tax	KO	GX.DG00	NC00	GX.DG02	NC02	GX.DG05	NC05	GX.DG08	NC08	GX.DG09	NC09	GX.DG10	NC10	GX.DG11	NC11	Gene_name	KO_description	Gene_EC KO_EC	Module	Gene_Pathway	KO_Pathway
Bifidobacterium_pseudolongum	K00048	0	0.00102464	0	0	0	0.00365175	0	0	0	0	0.0251021	0.0195283	0.000741726	3.84699e-05	fucO	lactaldehyde reductase	1.1.1.77	-	ko00630; Metabolism; Carbohydrate metabolism; Glyoxylate and dicarboxylate metabolism | ko00640; Metabolism; Carbohydrate metabolism; Propanoate metabolism | ko01120; Metabolism; Global and overview maps; Microbial metabolism in diverse environments	ko00630; Metabolism; Carbohydrate metabolism; Glyoxylate and dicarboxylate metabolism | ko00640; Metabolism; Carbohydrate metabolism; Propanoate metabolism
Bifidobacterium_pseudolongum	K00048	0	0.00102464	0	0	0	0.00365175	0	0	0	0	0.0251021	0.0195283	0.000741726	3.84699e-05	fucO	lactaldehyde reductase	1.1.1.77	-	ko00630; Metabolism; Carbohydrate metabolism; Glyoxylate and dicarboxylate metabolism | ko00640; Metabolism; Carbohydrate metabolism; Propanoate metabolism | ko01120; Metabolism; Global and overview maps; Microbial metabolism in diverse environments	ko00630; Metabolism; Carbohydrate metabolism; Glyoxylate and dicarboxylate metabolism | ko00640; Metabolism; Carbohydrate metabolism; Propanoate metabolism
Bifidobacterium_pseudolongum	K00053	0	0	0.0469219	0.00647523	0	0	0	0	0	0	0	0	0	0	ilvC	ketol-acid reductoisomerase	1.1.1.86	M00019; Pathway module; Nucleotide and amino acid metabolism; Branched-chain amino acid metabolism; Valine/isoleucine biosynthesis, pyruvate => valine / 2-oxobutanoate => isoleucine [PATH:map01210 map01230 map00290] | M00570; Pathway module; Nucleotide and amino acid metabolism; Branched-chain amino acid metabolism; Isoleucine biosynthesis, threonine => 2-oxobutanoate => isoleucine [PATH:map01230…	ko00290; Metabolism; Amino acid metabolism; Valine, leucine and isoleucine biosynthesis | ko00770; Metabolism; Metabolism of cofactors and vitamins; Pantothenate and CoA biosynthesis | ko01100; Metabolism; Global and overview maps; Metabolic pathways | ko01110; Metabolism; Global and overview maps; Biosynthesis of secondary metabolites | ko01130; Metabolism; Global and overview maps; Biosynthesis…	ko00290; Metabolism; Amino acid metabolism; Valine, leucine and isoleucine biosynthesis | ko00770; Metabolism; Metabolism of cofactors and vitamins; Pantothenate and CoA biosynthesis
-	K00055	0	0	0	0	0	0	0	0	0	0	0.0070188	0	0.006163	0.0148962	E1.1.1.90	aryl-alcohol dehydrogenase	1.1.1.90	M00538; Pathway module; Secondary metabolism; Aromatics degradation; Toluene degradation, toluene => benzoate [PATH:map01220 map00623] | M00537; Pathway module; Secondary metabolism; Aromatics degradation; Xylene degradation, xylene => methylbenzoate [PATH:map01220 map00622]	ko00350; Metabolism; Amino acid metabolism; Tyrosine metabolism | ko00360; Metabolism; Amino acid metabolism; Phenylalanine metabolism | ko00622; Metabolism; Xenobiotics biodegradation and metabolism; Xylene degradation | ko01100; Metabolism; Global and overview maps; Metabolic pathways | ko01120; Metabolism; Global and overview maps; Microbial metabolism in diverse environments | ko01220; Metabo…	ko00350; Metabolism; Amino acid metabolism; Tyrosine metabolism | ko00360; Metabolism; Amino acid metabolism; Phenylalanine metabolism | ko00623; Metabolism; Xenobiotics biodegradation and metabolism; Toluene degradation | ko00622; Metabolism; Xenobiotics biodegradation and metabolism; Xylene degradation
-	K00086	0	0	0	0	0	0	0	0	0	0	0.0348586	0	0.00655902	0.0372096	dhaT	1,3-propanediol dehydrogenase	1.1.1.202	-	ko00561; Metabolism; Lipid metabolism; Glycerolipid metabolism | ko00640; Metabolism; Carbohydrate metabolism; Propanoate metabolism	ko00640; Metabolism; Carbohydrate metabolism; Propanoate metabolism | ko00561; Metabolism; Lipid metabolism; Glycerolipid metabolism
Bifidobacterium_pseudolongum;Bifidobacterium_animali	K00088	0	0	0.0295876	0.0106352	0	0	0	0	0.0204888	0	0.0117842	0	0.00292596	0	IMPDH, guaB	IMP dehydrogenase	1.1.1.205	M00050; Pathway module; Nucleotide and amino acid metabolism; Purine metabolism; Guanine ribonucleotide biosynthesis IMP => GDP,GTP [PATH:map00230]	ko00230; Metabolism; Nucleotide metabolism; Purine metabolism | ko01100; Metabolism; Global and overview maps; Metabolic pathways | ko01110; Metabolism; Global and overview maps; Biosynthesis of secondary metabolites	ko00230; Metabolism; Nucleotide metabolism; Purine metabolism | ko00983; Metabolism; Xenobiotics biodegradation and metabolism; Drug metabolism - other enzymes
-	K00127	0	0	0	0	0.0482451	0.0371403	0	0	0	0	0	0	0	0	fdoI	formate dehydrogenase subunit gamma	-	-	ko00630; Metabolism; Carbohydrate metabolism; Glyoxylate and dicarboxylate metabolism | ko00680; Metabolism; Energy metabolism; Methane metabolism | ko01100; Metabolism; Global and overview maps; Metabolic pathways | ko01120; Metabolism; Global and overview maps; Microbial metabolism in diverse environments | ko01200; Metabolism; Global and overview maps; Carbon metabolism	ko00630; Metabolism; Carbohydrate metabolism; Glyoxylate and dicarboxylate metabolism | ko00680; Metabolism; Energy metabolism; Methane metabolism
-	K00153	0	0	0	0	0	0	0	0	0	0	0	0	0.0202554	0.0485819	E1.1.1.306	S-(hydroxymethyl)mycothiol dehydrogenase	1.1.1.306	-	-	-
-	K00177	0	0	0.0445557	0.0288486	0	0	0	0	0	0	0.000206203	0	0.000718577	0	korC, oorC	2-oxoglutarate ferredoxin oxidoreductase subunit gamma	1.2.7.3	M00173; Pathway module; Energy metabolism; Carbon fixation; Reductive citrate cycle (Arnon-Buchanan cycle) [PATH:map01200 map00720] | M00620; Pathway module; Energy metabolism; Carbon fixation; Incomplete reductive citrate cycle, acetyl-CoA => oxoglutarate [PATH:map01200 map00720] | M00009; Pathway module; Carbohydrate and lipid metabolism; Central carbohydrate metabolism; Citrate cycle (TCA cycl…	ko00020; Metabolism; Carbohydrate metabolism; Citrate cycle (TCA cycle) | ko01100; Metabolism; Global and overview maps; Metabolic pathways | ko01120; Metabolism; Global and overview maps; Microbial metabolism in diverse environments | ko01200; Metabolism; Global and overview maps; Carbon metabolism	ko00020; Metabolism; Carbohydrate metabolism; Citrate cycle (TCA cycle) | ko00720; Metabolism; Energy metabolism; Carbon fixation pathways in prokaryotes
Bifidobacterium_animali;Bifidobacterium_pseudolongum	K00265	0	0	0.00660711	0.035538	0	0	0	0	0	0	0.0490169	0	0	0	gltB	glutamate synthase (NADPH/NADH) large chain [EC:1.4.1.13 1.4.1.14]	1.4.1.13,1.4.1.14	-	ko00250; Metabolism; Amino acid metabolism; Alanine, aspartate and glutamate metabolism | ko00910; Metabolism; Energy metabolism; Nitrogen metabolism | ko01100; Metabolism; Global and overview maps; Metabolic pathways | ko01110; Metabolism; Global and overview maps; Biosynthesis of secondary metabolites | ko01120; Metabolism; Global and overview maps; Microbial metabolism in diverse environments …	ko00910; Metabolism; Energy metabolism; Nitrogen metabolism | ko00250; Metabolism; Amino acid metabolism; Alanine, aspartate and glutamate metabolism
-	K00364	0	0	0	0	0.0334694	0.0478105	0	0	0	0	0	0	0	0	E1.7.1.7, guaC	GMP reductase	1.7.1.7	-	ko00230; Metabolism; Nucleotide metabolism; Purine metabolism	ko00230; Metabolism; Nucleotide metabolism; Purine metabolism
-	K00374	0	0	0	0	0.0390968	0.00537226	0	0	0	0	0	0	0	0	narI, narV	nitrate reductase gamma subunit [EC:1.7.5.1 1.7.99.-]	1.7.5.1,1.7.99.-	M00530; Pathway module; Energy metabolism; Nitrogen metabolism; Dissimilatory nitrate reduction, nitrate => ammonia [PATH:map00910] | M00529; Pathway module; Energy metabolism; Nitrogen metabolism; Denitrification, nitrate => nitrogen [PATH:map00910]	ko00910; Metabolism; Energy metabolism; Nitrogen metabolism | ko01120; Metabolism; Global and overview maps; Microbial metabolism in diverse environments | ko02020; Environmental Information Processing; Signal transduction; Two-component system	ko00910; Metabolism; Energy metabolism; Nitrogen metabolism | ko02020; Environmental Information Processing; Signal transduction; Two-component system
Bifidobacterium_pseudolongum;Bifidobacterium_animali	K00382	0	0	0.0370129	0.0389293	0	0	0	0	0	0	0.00681635	0	0	0	DLD, lpd, pdhD	dihydrolipoamide dehydrogenase	1.8.1.4	M00307; Pathway module; Carbohydrate and lipid metabolism; Central carbohydrate metabolism; Pyruvate oxidation, pyruvate => acetyl-CoA [PATH:map01200 map00010 map00020 map00620] | M00009; Pathway module; Carbohydrate and lipid metabolism; Central carbohydrate metabolism; Citrate cycle (TCA cycle, Krebs cycle) [PATH:map01200 map00020] | M00011; Pathway module; Carbohydrate and lipid metabolism; Ce…	ko00010; Metabolism; Carbohydrate metabolism; Glycolysis / Gluconeogenesis | ko00020; Metabolism; Carbohydrate metabolism; Citrate cycle (TCA cycle) | ko00260; Metabolism; Amino acid metabolism; Glycine, serine and threonine metabolism | ko00280; Metabolism; Amino acid metabolism; Valine, leucine and isoleucine degradation | ko00620; Metabolism; Carbohydrate metabolism; Pyruvate metabolism | ko00…	ko00010; Metabolism; Carbohydrate metabolism; Glycolysis / Gluconeogenesis | ko00020; Metabolism; Carbohydrate metabolism; Citrate cycle (TCA cycle) | ko00620; Metabolism; Carbohydrate metabolism; Pyruvate metabolism | ko00630; Metabolism; Carbohydrate metabolism; Glyoxylate and dicarboxylate metabolism | ko00640; Metabolism; Carbohydrate metabolism; Propanoate metabolism | ko00260; Metabolism; A…
Bifidobacterium_pseudolongum;Bifidobacterium_animali	K00384	0	0	0.0029812	0.0470986	0.0324625	0.0499636	0	0	0	0	0.00407989	0	0	0	trxB, TRR	thioredoxin reductase (NADPH)	1.8.1.9	-	ko00450; Metabolism; Metabolism of other amino acids; Selenocompound metabolism	ko00450; Metabolism; Metabolism of other amino acids; Selenocompound metabolism
Bifidobacterium_pseudolongum;Bifidobacterium_animali	K00384	0	0	0.0029812	0.0470986	0.0324625	0.0499636	0	0	0	0	0.00407989	0	0	0	trxB, TRR	thioredoxin reductase (NADPH)	1.8.1.9	-	ko00450; Metabolism; Metabolism of other amino acids; Selenocompound metabolism	ko00450; Metabolism; Metabolism of other amino acids; Selenocompound metabolism
Bifidobacterium_animali	K00563	0	0	0.0188037	0	0.029609	0.0419112	0	0	0	0	0	0	0	0	rlmA1	23S rRNA (guanine745-N1)-methyltransferase	2.1.1.187	-	-	-
Bifidobacterium_pseudolongum;Bifidobacterium_animali	K00609	0	0	0.0115917	0.0343709	0	0	0	0	0	0	0.0035609	0	0.0412799	0	pyrB, PYR2	aspartate carbamoyltransferase catalytic subunit	2.1.3.2	M00051; Pathway module; Nucleotide and amino acid metabolism; Pyrimidine metabolism; Uridine monophosphate biosynthesis, glutamine (+ PRPP) => UMP [PATH:map00240]	ko00240; Metabolism; Nucleotide metabolism; Pyrimidine metabolism | ko00250; Metabolism; Amino acid metabolism; Alanine, aspartate and glutamate metabolism | ko01100; Metabolism; Global and overview maps; Metabolic pathways	ko00240; Metabolism; Nucleotide metabolism; Pyrimidine metabolism | ko00250; Metabolism; Amino acid metabolism; Alanine, aspartate and glutamate metabolism
-	K00625	0	0	0.0155294	0.0268975	0	0	0	0	0	0	0.014019	0	0	0	E2.3.1.8, pta	phosphate acetyltransferase	2.3.1.8	M00579; Pathway module; Energy metabolism; Carbon fixation; Phosphate acetyltransferase-acetate kinase pathway, acetyl-CoA => acetate [PATH:map01200 map00720] | M00357; Pathway module; Energy metabolism; Methane metabolism; Methanogenesis, acetate => methane [PATH:map01200 map00680]	ko00430; Metabolism; Metabolism of other amino acids; Taurine and hypotaurine metabolism | ko00620; Metabolism; Carbohydrate metabolism; Pyruvate metabolism | ko00640; Metabolism; Carbohydrate metabolism; Propanoate metabolism | ko00680; Metabolism; Energy metabolism; Methane metabolism | ko01100; Metabolism; Global and overview maps; Metabolic pathways | ko01120; Metabolism; Global and overview …	ko00620; Metabolism; Carbohydrate metabolism; Pyruvate metabolism | ko00640; Metabolism; Carbohydrate metabolism; Propanoate metabolism | ko00720; Metabolism; Energy metabolism; Carbon fixation pathways in prokaryotes | ko00680; Metabolism; Energy metabolism; Methane metabolism | ko00430; Metabolism; Metabolism of other amino acids; Taurine and hypotaurine metabolism
-	K00702	0	0	0	0	0	0	0	0	0	0	0	0	0.0027687	0.0132151	E2.4.1.20	cellobiose phosphorylase	2.4.1.20	-	ko00500; Metabolism; Carbohydrate metabolism; Starch and sucrose metabolism | ko01100; Metabolism; Global and overview maps; Metabolic pathways	ko00500; Metabolism; Carbohydrate metabolism; Starch and sucrose metabolism
Bifidobacterium_pseudolongum;Bifidobacterium_animali	K00760	0	0	0.0259495	0.0343125	0	0	0	0	0	0	0.000314098	0	0.00667974	0	hprT, hpt, HPRT1	hypoxanthine phosphoribosyltransferase	2.4.2.8	-	ko00230; Metabolism; Nucleotide metabolism; Purine metabolism | ko01100; Metabolism; Global and overview maps; Metabolic pathways | ko01110; Metabolism; Global and overview maps; Biosynthesis of secondary metabolites	ko00230; Metabolism; Nucleotide metabolism; Purine metabolism | ko00983; Metabolism; Xenobiotics biodegradation and metabolism; Drug metabolism - other enzymes
Bifidobacterium_pseudolongum;Bifidobacterium_animali	K00764	0	0	0.0298	0.048105	0	0	0	0	0.0142794	0	0.0151688	0	0.0268931	0	purF, PPAT	amidophosphoribosyltransferase	2.4.2.14	M00048; Pathway module; Nucleotide and amino acid metabolism; Purine metabolism; Inosine monophosphate biosynthesis, PRPP + glutamine => IMP [PATH:map00230]	ko00230; Metabolism; Nucleotide metabolism; Purine metabolism | ko00250; Metabolism; Amino acid metabolism; Alanine, aspartate and glutamate metabolism | ko01100; Metabolism; Global and overview maps; Metabolic pathways | ko01110; Metabolism; Global and overview maps; Biosynthesis of secondary metabolites | ko01130; Metabolism; Global and overview maps; Biosynthesis of antibiotics	ko00230; Metabolism; Nucleotide metabolism; Purine metabolism | ko00250; Metabolism; Amino acid metabolism; Alanine, aspartate and glutamate metabolism
Bifidobacterium_pseudolongum	K00790	0	0	0	0	0.0181805	0.0389606	0	0.0082673	0	0	0	0.00622508	0	0	murA	UDP-N-acetylglucosamine 1-carboxyvinyltransferase	2.5.1.7	-	ko00520; Metabolism; Carbohydrate metabolism; Amino sugar and nucleotide sugar metabolism | ko00550; Metabolism; Glycan biosynthesis and metabolism; Peptidoglycan biosynthesis | ko01100; Metabolism; Global and overview maps; Metabolic pathways	ko00520; Metabolism; Carbohydrate metabolism; Amino sugar and nucleotide sugar metabolism | ko00550; Metabolism; Glycan biosynthesis and metabolism; Peptidoglycan biosynthesis
Bifidobacterium_pseudolongum;Bifidobacterium_animali	K00800	0	0	0.0309789	0.00584955	0	0	0	0	0.00693411	0	0.0124697	0	0.00222766	0	aroA	3-phosphoshikimate 1-carboxyvinyltransferase	2.5.1.19	M00022; Pathway module; Nucleotide and amino acid metabolism; Aromatic amino acid metabolism; Shikimate pathway, phosphoenolpyruvate + erythrose-4P => chorismate [PATH:map01230 map00400]	ko00400; Metabolism; Amino acid metabolism; Phenylalanine, tyrosine and tryptophan biosynthesis | ko01100; Metabolism; Global and overview maps; Metabolic pathways | ko01110; Metabolism; Global and overview maps; Biosynthesis of secondary metabolites | ko01130; Metabolism; Global and overview maps; Biosynthesis of antibiotics | ko01230; Metabolism; Global and overview maps; Biosynthesis of amino …	ko00400; Metabolism; Amino acid metabolism; Phenylalanine, tyrosine and tryptophan biosynthesis
Bifidobacterium_pseudolongum;Bifidobacterium_animali	K00886	0	0	0.00604642	0.00976432	0	0	0	0	0.00986305	0	0.0391714	0	0.0273646	0	ppgK	polyphosphate glucokinase	2.7.1.63	M00001; Pathway module; Carbohydrate and lipid metabolism; Central carbohydrate metabolism; Glycolysis (Embden-Meyerhof pathway), glucose => pyruvate [PATH:map01200 map00010] | M00549; Pathway module; Carbohydrate and lipid metabolism; Other carbohydrate metabolism; Nucleotide sugar biosynthesis, glucose => UDP-glucose [PATH:map00520]	ko00010; Metabolism; Carbohydrate metabolism; Glycolysis / Gluconeogenesis | ko00520; Metabolism; Carbohydrate metabolism; Amino sugar and nucleotide sugar metabolism | ko01100; Metabolism; Global and overview maps; Metabolic pathways | ko01110; Metabolism; Global and overview maps; Biosynthesis of secondary metabolites | ko01120; Metabolism; Global and overview maps; Microbial metabolism in dive…	ko00010; Metabolism; Carbohydrate metabolism; Glycolysis / Gluconeogenesis | ko00520; Metabolism; Carbohydrate metabolism; Amino sugar and nucleotide sugar metabolism
Bifidobacterium_pseudolongum;Bifidobacterium_animali	K00919	0	0	0.00306159	0.0290818	0	0	0	0	0	0	0.00580846	0	0	0	ispE	4-diphosphocytidyl-2-C-methyl-D-erythritol kinase	2.7.1.148	M00096; Pathway module; Carbohydrate and lipid metabolism; Terpenoid backbone biosynthesis; C5 isoprenoid biosynthesis, non-mevalonate pathway [PATH:map00900]	ko00900; Metabolism; Metabolism of terpenoids and polyketides; Terpenoid backbone biosynthesis | ko01100; Metabolism; Global and overview maps; Metabolic pathways | ko01110; Metabolism; Global and overview maps; Biosynthesis of secondary metabolites | ko01130; Metabolism; Global and overview maps; Biosynthesis of antibiotics	ko00900; Metabolism; Metabolism of terpenoids and polyketides; Terpenoid backbone biosynthesis
Bifidobacterium_pseudolongum;Bifidobacterium_animali	K00936	0	0	0.00939447	0.00721432	0.0456916	0.0431168	0	0	0.0383494	0	0	0	0	0	pdtaS	two-component system, sensor histidine kinase PdtaS	2.7.13.3	M00839; Functional set; Environmental information processing; Two-component regulatory system; PdtaS-PdtaR two-component regulatory system [BR:ko02022]	-	-
Bifidobacterium_pseudolongum;Bifidobacterium_animali	K00936	0	0	0.00939447	0.00721432	0.0456916	0.0431168	0	0	0.0383494	0	0	0	0	0	pdtaS	two-component system, sensor histidine kinase PdtaS	2.7.13.3	M00839; Functional set; Environmental information processing; Two-component regulatory system; PdtaS-PdtaR two-component regulatory system [BR:ko02022]	-	-
-	K00941	0	0	0.0415376	0.007785	0	0	0	0	0	0	0.00185376	0	0.0160033	0	thiD	hydroxymethylpyrimidine/phosphomethylpyrimidine kinase [EC:2.7.1.49 2.7.4.7]	2.7.1.49,2.7.4.7	M00127; Pathway module; Nucleotide and amino acid metabolism; Cofactor and vitamin biosynthesis; Thiamine biosynthesis, AIR => thiamine-P/thiamine-2P [PATH:map00730]	ko00730; Metabolism; Metabolism of cofactors and vitamins; Thiamine metabolism | ko01100; Metabolism; Global and overview maps; Metabolic pathways	ko00730; Metabolism; Metabolism of cofactors and vitamins; Thiamine metabolism
Bifidobacterium_pseudolongum;Bifidobacterium_animali	K00948	0	0	0	0	0.0340351	0.0313298	0	0	0	0	0	0	0.0286487	0	PRPS, prsA	ribose-phosphate pyrophosphokinase	2.7.6.1	M00005; Pathway module; Carbohydrate and lipid metabolism; Central carbohydrate metabolism; PRPP biosynthesis, ribose 5P => PRPP [PATH:map01200 map01230 map00030 map00230]	ko00030; Metabolism; Carbohydrate metabolism; Pentose phosphate pathway | ko00230; Metabolism; Nucleotide metabolism; Purine metabolism | ko01100; Metabolism; Global and overview maps; Metabolic pathways | ko01110; Metabolism; Global and overview maps; Biosynthesis of secondary metabolites | ko01130; Metabolism; Global and overview maps; Biosynthesis of antibiotics | ko01200; Metabolism; Global a…	ko00030; Metabolism; Carbohydrate metabolism; Pentose phosphate pathway | ko00230; Metabolism; Nucleotide metabolism; Purine metabolism
Bifidobacterium_animali	K00954	0	0	0.00561504	0.0333905	0	0	0	0	0	0	0.000432895	0	0.0034494	0	E2.7.7.3A, coaD, kdtB	pantetheine-phosphate adenylyltransferase	2.7.7.3	M00120; Pathway module; Nucleotide and amino acid metabolism; Cofactor and vitamin biosynthesis; Coenzyme A biosynthesis, pantothenate => CoA [PATH:map00770]	ko00770; Metabolism; Metabolism of cofactors and vitamins; Pantothenate and CoA biosynthesis | ko01100; Metabolism; Global and overview maps; Metabolic pathways	ko00770; Metabolism; Metabolism of cofactors and vitamins; Pantothenate and CoA biosynthesis
Bifidobacterium_pseudolongum	K00973	0	0	0	0	0	0	0	0	0	0	0.00121147	0.0322405	0.0474664	0	E2.7.7.24, rfbA, rffH	glucose-1-phosphate thymidylyltransferase	2.7.7.24	M00793; Pathway module; Carbohydrate and lipid metabolism; Other carbohydrate metabolism; dTDP-L-rhamnose biosynthesis [PATH:map00521 map00523]	ko00521; Metabolism; Biosynthesis of other secondary metabolites; Streptomycin biosynthesis | ko00523; Metabolism; Metabolism of terpenoids and polyketides; Polyketide sugar unit biosynthesis | ko00525; Metabolism; Biosynthesis of other secondary metabolites; Acarbose and validamycin biosynthesis | ko01130; Metabolism; Global and overview maps; Biosynthesis of antibiotics	ko00523; Metabolism; Metabolism of terpenoids and polyketides; Polyketide sugar unit biosynthesis | ko00521; Metabolism; Biosynthesis of other secondary metabolites; Streptomycin biosynthesis | ko00525; Metabolism; Biosynthesis of other secondary metabolites; Acarbose and validamycin biosynthesis
-	K00982	0	0	0.00125702	0.00263136	0	0.0298821	0.0338521	0	0	0	0	0	0	0	glnE	[glutamine synthetase] adenylyltransferase / [glutamine synthetase]-adenylyl-L-tyrosine phosphorylase [EC:2.7.7.42 2.7.7.89]	2.7.7.42,2.7.7.89	-	-	-
Bifidobacterium_animali;Bifidobacterium_pseudolongum	K00990	0	0	0.0019058	0.00276614	0	0.0395359	0.0419333	0	0.0164836	0	0	0	0	0	glnD	[protein-PII] uridylyltransferase	2.7.7.59	-	ko02020; Environmental Information Processing; Signal transduction; Two-component system	ko02020; Environmental Information Processing; Signal transduction; Two-component system
-	K00992	0	0	0	0	0	0.0485944	0.0219164	0.0464456	0	0	0	0	0	0	murU	N-acetyl-alpha-D-muramate 1-phosphate uridylyltransferase	2.7.7.99	-	ko00520; Metabolism; Carbohydrate metabolism; Amino sugar and nucleotide sugar metabolism | ko01100; Metabolism; Global and overview maps; Metabolic pathways	ko00520; Metabolism; Carbohydrate metabolism; Amino sugar and nucleotide sugar metabolism
-	K01029	0	0	0	0	0	0	0	0	0	0	0	0	0.0172851	0.0487749	E2.8.3.5B, scoB	3-oxoacid CoA-transferase subunit B	2.8.3.5	-	ko00072; Metabolism; Lipid metabolism; Synthesis and degradation of ketone bodies | ko00280; Metabolism; Amino acid metabolism; Valine, leucine and isoleucine degradation | ko00650; Metabolism; Carbohydrate metabolism; Butanoate metabolism	ko00650; Metabolism; Carbohydrate metabolism; Butanoate metabolism | ko00072; Metabolism; Lipid metabolism; Synthesis and degradation of ketone bodies | ko00280; Metabolism; Amino acid metabolism; Valine, leucine and isoleucine degradation
-	K01051	0	0	0.0421716	0	0	0.0235646	0	0	0	0	0.0484641	0	0.00263229	0.0174557	E3.1.1.11	pectinesterase	3.1.1.11	M00081; Pathway module; Carbohydrate and lipid metabolism; Other carbohydrate metabolism; Pectin degradation [PATH:map00040]	ko00040; Metabolism; Carbohydrate metabolism; Pentose and glucuronate interconversions | ko01100; Metabolism; Global and overview maps; Metabolic pathways	ko00040; Metabolism; Carbohydrate metabolism; Pentose and glucuronate interconversions
-	K01156	0	0	0.0159126	0.0092525	0	0	0	0	0.027167	0	0.00763327	0	0.00766826	0	res	type III restriction enzyme	3.1.21.5	-	-	-
Bifidobacterium_animali;Bifidobacterium_pseudolongum	K01200	0	0	0.00275136	0.00991273	0	0	0	0	0.01275	0	0.00263064	0	0.00105127	0	pulA	pullulanase	3.2.1.41	-	ko00500; Metabolism; Carbohydrate metabolism; Starch and sucrose metabolism | ko01100; Metabolism; Global and overview maps; Metabolic pathways | ko01110; Metabolism; Global and overview maps; Biosynthesis of secondary metabolites	ko00500; Metabolism; Carbohydrate metabolism; Starch and sucrose metabolism
Bifidobacterium_animali	K01243	0	0	0.0476449	0.0457366	0	0	0	0	0.00901532	0	4.41729e-05	0	0.00137995	0	mtnN, mtn, pfs	adenosylhomocysteine nucleosidase	3.2.2.9	M00609; Pathway module; Nucleotide and amino acid metabolism; Cysteine and methionine metabolism; Cysteine biosynthesis, methionine => cysteine [PATH:map01230 map00270] | M00034; Pathway module; Nucleotide and amino acid metabolism; Cysteine and methionine metabolism; Methionine salvage pathway [PATH:map00270]	ko00270; Metabolism; Amino acid metabolism; Cysteine and methionine metabolism | ko01100; Metabolism; Global and overview maps; Metabolic pathways | ko01230; Metabolism; Global and overview maps; Biosynthesis of amino acids	ko00270; Metabolism; Amino acid metabolism; Cysteine and methionine metabolism
Bifidobacterium_pseudolongum	K01256	0	0	0	0	0.0424348	0.0403499	0	0	0	0	0.0431673	0	0	0	pepN	aminopeptidase N	3.4.11.2	-	ko00480; Metabolism; Metabolism of other amino acids; Glutathione metabolism | ko01100; Metabolism; Global and overview maps; Metabolic pathways	ko00480; Metabolism; Metabolism of other amino acids; Glutathione metabolism
-	K01295	0	0	0	0	0.0135003	0.00978904	0	0	0	0	0	0	0	0	cpg	glutamate carboxypeptidase	3.4.17.11	-	-	-
-	K01322	0	0	0.0198075	0.0443375	0	0	0	0	0	0	0.00164004	0	0.000114597	0	PREP	prolyl oligopeptidase	3.4.21.26	-	-	ko04614; Organismal Systems; Endocrine system; Renin-angiotensin system
Bifidobacterium_animali	K01354	0	0	0.00174864	0.00328114	0	0.0496177	0.0484007	0	0.0136958	0	0	0	0	0	ptrB	oligopeptidase B	3.4.21.83	-	-	ko05142; Human Diseases; Infectious diseases: Parasitic; Chagas disease (American trypanosomiasis) | ko05143; Human Diseases; Infectious diseases: Parasitic; African trypanosomiasis
Bifidobacterium_pseudolongum;Bifidobacterium_animali	K01421	0	0	0	0	0.0351481	0.0443716	0	0	0.0319226	0	0	0	0	0	yhgE	putative membrane protein	-	-	-	-
Bifidobacterium_pseudolongum;Bifidobacterium_animali	K01488	0	0	0	0	0.0201016	0.0471643	0	0	0	0	0	0	0	0	add, ADA	adenosine deaminase	3.5.4.4	-	ko00230; Metabolism; Nucleotide metabolism; Purine metabolism | ko01100; Metabolism; Global and overview maps; Metabolic pathways	ko00230; Metabolism; Nucleotide metabolism; Purine metabolism | ko05340; Human Diseases; Immune diseases; Primary immunodeficiency
Bifidobacterium_animali	K01494	0	0	0	0	0.0261456	0.0115541	0	0.02898	0	0	0	0	0	0	dcd	dCTP deaminase	3.5.4.13	M00053; Pathway module; Nucleotide and amino acid metabolism; Pyrimidine metabolism; Pyrimidine deoxyribonuleotide biosynthesis, CDP/CTP => dCDP/dCTP,dTDP/dTTP [PATH:map00240]	ko00240; Metabolism; Nucleotide metabolism; Pyrimidine metabolism | ko01100; Metabolism; Global and overview maps; Metabolic pathways	ko00240; Metabolism; Nucleotide metabolism; Pyrimidine metabolism
Bifidobacterium_pseudolongum;Bifidobacterium_animali	K01523	0	0	0.00135145	0	0.0424646	0.0444077	0	0.00797586	0	0.0200162	0	0	0	0	hisE	phosphoribosyl-ATP pyrophosphohydrolase	3.6.1.31	M00026; Pathway module; Nucleotide and amino acid metabolism; Histidine metabolism; Histidine biosynthesis, PRPP => histidine [PATH:map01230 map00340]	ko00340; Metabolism; Amino acid metabolism; Histidine metabolism | ko01100; Metabolism; Global and overview maps; Metabolic pathways | ko01110; Metabolism; Global and overview maps; Biosynthesis of secondary metabolites | ko01230; Metabolism; Global and overview maps; Biosynthesis of amino acids	ko00340; Metabolism; Amino acid metabolism; Histidine metabolism
Bifidobacterium_pseudolongum;Bifidobacterium_animali	K01588	0	0	0.0248394	0.0414766	0	0	0.0311351	0	0.0246748	0	0.00364868	0	0.00755558	0	purE	5-(carboxyamino)imidazole ribonucleotide mutase	5.4.99.18	M00048; Pathway module; Nucleotide and amino acid metabolism; Purine metabolism; Inosine monophosphate biosynthesis, PRPP + glutamine => IMP [PATH:map00230]	ko00230; Metabolism; Nucleotide metabolism; Purine metabolism | ko01100; Metabolism; Global and overview maps; Metabolic pathways | ko01110; Metabolism; Global and overview maps; Biosynthesis of secondary metabolites | ko01130; Metabolism; Global and overview maps; Biosynthesis of antibiotics	ko00230; Metabolism; Nucleotide metabolism; Purine metabolism
Bifidobacterium_pseudolongum;Bifidobacterium_animali	K01589	0	0	0	0	0.012632	0.00930746	0	0	0	0	0.012734	0	0.00958351	0	purK	5-(carboxyamino)imidazole ribonucleotide synthase	6.3.4.18	M00048; Pathway module; Nucleotide and amino acid metabolism; Purine metabolism; Inosine monophosphate biosynthesis, PRPP + glutamine => IMP [PATH:map00230]	ko00230; Metabolism; Nucleotide metabolism; Purine metabolism | ko01100; Metabolism; Global and overview maps; Metabolic pathways | ko01110; Metabolism; Global and overview maps; Biosynthesis of secondary metabolites | ko01130; Metabolism; Global and overview maps; Biosynthesis of antibiotics	ko00230; Metabolism; Nucleotide metabolism; Purine metabolism
Bifidobacterium_pseudolongum;Bifidobacterium_animali	K01591	0	0	0.0247502	0.0476716	0	0	0	0	0	0	0.00780526	0	0.0197429	0	pyrF	orotidine-5'-phosphate decarboxylase	4.1.1.23	M00051; Pathway module; Nucleotide and amino acid metabolism; Pyrimidine metabolism; Uridine monophosphate biosynthesis, glutamine (+ PRPP) => UMP [PATH:map00240]	ko00240; Metabolism; Nucleotide metabolism; Pyrimidine metabolism | ko01100; Metabolism; Global and overview maps; Metabolic pathways	ko00240; Metabolism; Nucleotide metabolism; Pyrimidine metabolism
Bifidobacterium_pseudolongum	K01607	0	0	0	0	0.0121557	0.0205016	0	0.000697133	0	0	0	0	0	0	pcaC	4-carboxymuconolactone decarboxylase	4.1.1.44	-	ko01100; Metabolism; Global and overview maps; Metabolic pathways	ko00362; Metabolism; Xenobiotics biodegradation and metabolism; Benzoate degradation
-	K01612	0.0455397	0.0405315	0	0	0	0	0	0	0	0	0	0	0	0	bsdC	vanillate/4-hydroxybenzoate decarboxylase subunit C [EC:4.1.1.- 4.1.1.61]	4.1.1.-,4.1.1.61	-	ko00627; Metabolism; Xenobiotics biodegradation and metabolism; Aminobenzoate degradation | ko01120; Metabolism; Global and overview maps; Microbial metabolism in diverse environments | ko01220; Metabolism; Global and overview maps; Degradation of aromatic compounds	ko00627; Metabolism; Xenobiotics biodegradation and metabolism; Aminobenzoate degradation
-	K01661	0	0	0.0222163	0.046865	0	0	0	0	0	0	0.00791579	0	0	0	menB	naphthoate synthase	4.1.3.36	M00116; Pathway module; Nucleotide and amino acid metabolism; Cofactor and vitamin biosynthesis; Menaquinone biosynthesis, chorismate => menaquinone [PATH:map00130]	ko00130; Metabolism; Metabolism of cofactors and vitamins; Ubiquinone and other terpenoid-quinone biosynthesis | ko01100; Metabolism; Global and overview maps; Metabolic pathways | ko01110; Metabolism; Global and overview maps; Biosynthesis of secondary metabolites	ko00130; Metabolism; Metabolism of cofactors and vitamins; Ubiquinone and other terpenoid-quinone biosynthesis
Bifidobacterium_animali	K01664	0	0	0.00411096	0.0357398	0.0419053	0	0	0	5.89925e-05	0	0.0298064	0	0	0	pabA	para-aminobenzoate synthetase component II	2.6.1.85	-	ko00790; Metabolism; Metabolism of cofactors and vitamins; Folate biosynthesis	ko00790; Metabolism; Metabolism of cofactors and vitamins; Folate biosynthesis
Bifidobacterium_pseudolongum;Bifidobacterium_animali	K01697	0	0	0.000796649	0.00155114	0	0	0.0402572	0	0.00450354	0	0	0	0.0242948	0	CBS	cystathionine beta-synthase	4.2.1.22	M00338; Pathway module; Nucleotide and amino acid metabolism; Cysteine and methionine metabolism; Cysteine biosynthesis, homocysteine + serine => cysteine [PATH:map01230 map00270] | M00035; Pathway module; Nucleotide and amino acid metabolism; Cysteine and methionine metabolism; Methionine degradation [PATH:map00270]	ko00260; Metabolism; Amino acid metabolism; Glycine, serine and threonine metabolism | ko00270; Metabolism; Amino acid metabolism; Cysteine and methionine metabolism | ko01100; Metabolism; Global and overview maps; Metabolic pathways | ko01130; Metabolism; Global and overview maps; Biosynthesis of antibiotics | ko01230; Metabolism; Global and overview maps; Biosynthesis of amino acids	ko00260; Metabolism; Amino acid metabolism; Glycine, serine and threonine metabolism | ko00270; Metabolism; Amino acid metabolism; Cysteine and methionine metabolism
Bifidobacterium_pseudolongum;Bifidobacterium_animali	K01740	0	0	0.00369565	0.00463818	0	0	0	0	0	0	0	0	0	0	metY	O-acetylhomoserine (thiol)-lyase	2.5.1.49	-	ko00270; Metabolism; Amino acid metabolism; Cysteine and methionine metabolism | ko01100; Metabolism; Global and overview maps; Metabolic pathways	ko00270; Metabolism; Amino acid metabolism; Cysteine and methionine metabolism
Bifidobacterium_pseudolongum;Bifidobacterium_animali	K01744	0	0.0202479	0.0431474	0	0.00939899	0.00267692	0	0.0173611	0	0	0	0	0	0	aspA	aspartate ammonia-lyase	4.3.1.1	-	ko00250; Metabolism; Amino acid metabolism; Alanine, aspartate and glutamate metabolism | ko01100; Metabolism; Global and overview maps; Metabolic pathways	ko00250; Metabolism; Amino acid metabolism; Alanine, aspartate and glutamate metabolism
Bifidobacterium_pseudolongum;Bifidobacterium_animali	K01783	0	0.044817	0	0	0.00190828	0.0219193	0	0.0127741	0	0	0	0	0	0	rpe, RPE	ribulose-phosphate 3-epimerase	5.1.3.1	M00004; Pathway module; Carbohydrate and lipid metabolism; Central carbohydrate metabolism; Pentose phosphate pathway (Pentose phosphate cycle) [PATH:map01200 map00030] | M00007; Pathway module; Carbohydrate and lipid metabolism; Central carbohydrate metabolism; Pentose phosphate pathway, non-oxidative phase, fructose 6P => ribose 5P [PATH:map01200 map01230 map00030]	ko00030; Metabolism; Carbohydrate metabolism; Pentose phosphate pathway | ko00040; Metabolism; Carbohydrate metabolism; Pentose and glucuronate interconversions | ko01100; Metabolism; Global and overview maps; Metabolic pathways | ko01110; Metabolism; Global and overview maps; Biosynthesis of secondary metabolites | ko01130; Metabolism; Global and overview maps; Biosynthesis of antibiotics | ko01…	ko00030; Metabolism; Carbohydrate metabolism; Pentose phosphate pathway | ko00040; Metabolism; Carbohydrate metabolism; Pentose and glucuronate interconversions | ko00710; Metabolism; Energy metabolism; Carbon fixation in photosynthetic organisms
-	K01790	0	0	0	0	0	0	0	0	0	0	0.0015844	0.0499815	0.0182933	0	rfbC, rmlC	dTDP-4-dehydrorhamnose 3,5-epimerase	5.1.3.13	M00793; Pathway module; Carbohydrate and lipid metabolism; Other carbohydrate metabolism; dTDP-L-rhamnose biosynthesis [PATH:map00521 map00523]	ko00521; Metabolism; Biosynthesis of other secondary metabolites; Streptomycin biosynthesis | ko00523; Metabolism; Metabolism of terpenoids and polyketides; Polyketide sugar unit biosynthesis | ko01130; Metabolism; Global and overview maps; Biosynthesis of antibiotics	ko00523; Metabolism; Metabolism of terpenoids and polyketides; Polyketide sugar unit biosynthesis | ko00521; Metabolism; Biosynthesis of other secondary metabolites; Streptomycin biosynthesis
Bifidobacterium_pseudolongum;Bifidobacterium_animali	K01814	0	0	0.0401445	0.0119661	0	0	0	0	0	0	0	0	0	0	hisA	phosphoribosylformimino-5-aminoimidazole carboxamide ribotide isomerase	5.3.1.16	M00026; Pathway module; Nucleotide and amino acid metabolism; Histidine metabolism; Histidine biosynthesis, PRPP => histidine [PATH:map01230 map00340]	ko00340; Metabolism; Amino acid metabolism; Histidine metabolism | ko01100; Metabolism; Global and overview maps; Metabolic pathways | ko01110; Metabolism; Global and overview maps; Biosynthesis of secondary metabolites | ko01230; Metabolism; Global and overview maps; Biosynthesis of amino acids	ko00340; Metabolism; Amino acid metabolism; Histidine metabolism
Bifidobacterium_pseudolongum;Bifidobacterium_animali	K01834	0	0	0.0136286	0.00395045	0	0	0	0	0	0	0.00328684	0	0.00084714	0	PGAM, gpmA	2,3-bisphosphoglycerate-dependent phosphoglycerate mutase	5.4.2.11	M00001; Pathway module; Carbohydrate and lipid metabolism; Central carbohydrate metabolism; Glycolysis (Embden-Meyerhof pathway), glucose => pyruvate [PATH:map01200 map00010] | M00002; Pathway module; Carbohydrate and lipid metabolism; Central carbohydrate metabolism; Glycolysis, core module involving three-carbon compounds [PATH:map01200 map01230 map00010] | M00003; Pathway module; Carbohydrate …	ko00010; Metabolism; Carbohydrate metabolism; Glycolysis / Gluconeogenesis | ko00260; Metabolism; Amino acid metabolism; Glycine, serine and threonine metabolism | ko00680; Metabolism; Energy metabolism; Methane metabolism | ko01100; Metabolism; Global and overview maps; Metabolic pathways | ko01110; Metabolism; Global and overview maps; Biosynthesis of secondary metabolites | ko01130; Metabolism…	ko00010; Metabolism; Carbohydrate metabolism; Glycolysis / Gluconeogenesis | ko00680; Metabolism; Energy metabolism; Methane metabolism | ko00260; Metabolism; Amino acid metabolism; Glycine, serine and threonine metabolism | ko04922; Organismal Systems; Endocrine system; Glucagon signaling pathway | ko05230; Human Diseases; Cancers: Overview; Central carbon metabolism in cancer
-	K01857	0	0	0	0	0	0	0	0	0	0	0	0	0.0435757	0.028901	pcaB	3-carboxy-cis,cis-muconate cycloisomerase	5.5.1.2	-	ko01100; Metabolism; Global and overview maps; Metabolic pathways	ko00362; Metabolism; Xenobiotics biodegradation and metabolism; Benzoate degradation
Bifidobacterium_pseudolongum;Bifidobacterium_animali	K01858	0	0	0.0196155	0.0233925	0	0	0	0	0.0207043	0	0.000465414	0	0.000162617	0	INO1, ISYNA1	myo-inositol-1-phosphate synthase	5.5.1.4	-	ko00562; Metabolism; Carbohydrate metabolism; Inositol phosphate metabolism | ko01100; Metabolism; Global and overview maps; Metabolic pathways | ko01130; Metabolism; Global and overview maps; Biosynthesis of antibiotics	ko00562; Metabolism; Carbohydrate metabolism; Inositol phosphate metabolism | ko00521; Metabolism; Biosynthesis of other secondary metabolites; Streptomycin biosynthesis
-	K01878	0	0	0	0	0.00179752	0.0121009	0	0.0452794	0	0	0	0	0	0	glyQ	glycyl-tRNA synthetase alpha chain	6.1.1.14	M00360; Functional set; Metabolism; Aminoacyl tRNA; Aminoacyl-tRNA biosynthesis, prokaryotes [PATH:map00970]	ko00970; Genetic Information Processing; Translation; Aminoacyl-tRNA biosynthesis	ko00970; Genetic Information Processing; Translation; Aminoacyl-tRNA biosynthesis
-	K01879	0	0	0	0	0.00165696	0.0136305	0	0.0471449	0	0	0	0	0	0	glyS	glycyl-tRNA synthetase beta chain	6.1.1.14	M00360; Functional set; Metabolism; Aminoacyl tRNA; Aminoacyl-tRNA biosynthesis, prokaryotes [PATH:map00970]	ko00970; Genetic Information Processing; Translation; Aminoacyl-tRNA biosynthesis	ko00970; Genetic Information Processing; Translation; Aminoacyl-tRNA biosynthesis
Bifidobacterium_pseudolongum;Bifidobacterium_animali	K01885	0	0	0.0124468	0.0372352	0	0	0.0397664	0	0	0	0	0	0	0	EARS, gltX	glutamyl-tRNA synthetase	6.1.1.17	M00121; Pathway module; Nucleotide and amino acid metabolism; Cofactor and vitamin biosynthesis; Heme biosynthesis, glutamate => protoheme/siroheme [PATH:map00860] | M00360; Functional set; Metabolism; Aminoacyl tRNA; Aminoacyl-tRNA biosynthesis, prokaryotes [PATH:map00970] | M00359; Functional set; Metabolism; Aminoacyl tRNA; Aminoacyl-tRNA biosynthesis, eukaryotes [PATH:map00970]	ko00860; Metabolism; Metabolism of cofactors and vitamins; Porphyrin and chlorophyll metabolism | ko00970; Genetic Information Processing; Translation; Aminoacyl-tRNA biosynthesis | ko01100; Metabolism; Global and overview maps; Metabolic pathways | ko01110; Metabolism; Global and overview maps; Biosynthesis of secondary metabolites	ko00860; Metabolism; Metabolism of cofactors and vitamins; Porphyrin and chlorophyll metabolism | ko00970; Genetic Information Processing; Translation; Aminoacyl-tRNA biosynthesis
Bifidobacterium_animali;Bifidobacterium_pseudolongum	K01934	0	0	0.0040856	0.0424327	0	0	0	0	0	0	0.00531917	0	0.0025925	0	MTHFS	5-formyltetrahydrofolate cyclo-ligase	6.3.3.2	-	ko00670; Metabolism; Metabolism of cofactors and vitamins; One carbon pool by folate | ko01100; Metabolism; Global and overview maps; Metabolic pathways	ko00670; Metabolism; Metabolism of cofactors and vitamins; One carbon pool by folate
Bifidobacterium_animali	K01945	0	0	0.0463465	0.0191882	0	0	0.0251414	0	0	0	0.000970113	0	0.000278745	0	purD	phosphoribosylamine---glycine ligase	6.3.4.13	M00048; Pathway module; Nucleotide and amino acid metabolism; Purine metabolism; Inosine monophosphate biosynthesis, PRPP + glutamine => IMP [PATH:map00230]	ko00230; Metabolism; Nucleotide metabolism; Purine metabolism | ko01100; Metabolism; Global and overview maps; Metabolic pathways | ko01110; Metabolism; Global and overview maps; Biosynthesis of secondary metabolites | ko01130; Metabolism; Global and overview maps; Biosynthesis of antibiotics	ko00230; Metabolism; Nucleotide metabolism; Purine metabolism
-	K01962	0	0	0	0	0.0258434	0.0342417	0	0.0303591	0	0	0	0	0	0	accA	acetyl-CoA carboxylase carboxyl transferase subunit alpha	6.4.1.2	M00376; Pathway module; Energy metabolism; Carbon fixation; 3-Hydroxypropionate bi-cycle [PATH:map01200 map00720] | M00082; Pathway module; Carbohydrate and lipid metabolism; Fatty acid metabolism; Fatty acid biosynthesis, initiation [PATH:map01212 map00061]	ko00061; Metabolism; Lipid metabolism; Fatty acid biosynthesis | ko00620; Metabolism; Carbohydrate metabolism; Pyruvate metabolism | ko00640; Metabolism; Carbohydrate metabolism; Propanoate metabolism | ko01100; Metabolism; Global and overview maps; Metabolic pathways | ko01110; Metabolism; Global and overview maps; Biosynthesis of secondary metabolites | ko01120; Metabolism; Global and overview …	ko00620; Metabolism; Carbohydrate metabolism; Pyruvate metabolism | ko00640; Metabolism; Carbohydrate metabolism; Propanoate metabolism | ko00720; Metabolism; Energy metabolism; Carbon fixation pathways in prokaryotes | ko00061; Metabolism; Lipid metabolism; Fatty acid biosynthesis
Bifidobacterium_animali;Bifidobacterium_pseudolongum	K02032	0	0	0	0	0.0109369	0.0315035	0	0.00828972	0	0	0	0.039325	0	0	ABC.PE.A1	peptide/nickel transport system ATP-binding protein	-	M00239; Structural complex; Environmental information processing; Peptide and nickel transport system; Peptides/nickel transport system [PATH:map02010] [BR:ko02000]	ko02024; Cellular Processes; Cellular community - prokaryotes; Quorum sensing	ko02024; Cellular Processes; Cellular community - prokaryotes; Quorum sensing
Bifidobacterium_pseudolongum;Bifidobacterium_animali	K02040	0	0	0.00607133	0.00299477	0	0	0	0	0.00245049	0	0.00968628	0	0.00126803	0	pstS	phosphate transport system substrate-binding protein	-	M00222; Structural complex; Environmental information processing; Phosphate and amino acid transport system; Phosphate transport system [PATH:map02010] [BR:ko02000]	ko02010; Environmental Information Processing; Membrane transport; ABC transporters | ko02020; Environmental Information Processing; Signal transduction; Two-component system	ko02010; Environmental Information Processing; Membrane transport; ABC transporters | ko02020; Environmental Information Processing; Signal transduction; Two-component system | ko05152; Human Diseases; Infectious diseases: Bacterial; Tuberculosis
Bifidobacterium_pseudolongum;Bifidobacterium_animali	K02073	0	0	0	0	0.0209204	0.0490256	0	0	0	0	0	0	0	0	metQ	D-methionine transport system substrate-binding protein	-	M00238; Structural complex; Environmental information processing; Phosphate and amino acid transport system; D-Methionine transport system [PATH:map02010] [BR:ko02000]	ko02010; Environmental Information Processing; Membrane transport; ABC transporters	ko02010; Environmental Information Processing; Membrane transport; ABC transporters
-	K02086	0	0	0	0	0	0	0	0	0	0	0	0	0.0451383	0.0446758	dnaD	DNA replication protein	-	-	-	-
Bifidobacterium_pseudolongum;Bifidobacterium_animali	K02109	0	0	0.0158503	0.026837	0	0	0	0	0	0	0.0230763	0	0.0216662	0	ATPF0B, atpF	F-type H+-transporting ATPase subunit b	-	M00157; Structural complex; Energy metabolism; ATP synthesis; F-type ATPase, prokaryotes and chloroplasts [PATH:map00190 map00195]	ko00190; Metabolism; Energy metabolism; Oxidative phosphorylation | ko01100; Metabolism; Global and overview maps; Metabolic pathways	ko00190; Metabolism; Energy metabolism; Oxidative phosphorylation | ko00195; Metabolism; Energy metabolism; Photosynthesis
Bifidobacterium_animali;Bifidobacterium_pseudolongum	K02112	0	0	0.0397745	0.0311	0	0	0	0	0	0	0.00160188	0	0.0416015	0	ATPF1B, atpD	F-type H+-transporting ATPase subunit beta	3.6.3.14	M00157; Structural complex; Energy metabolism; ATP synthesis; F-type ATPase, prokaryotes and chloroplasts [PATH:map00190 map00195]	ko00190; Metabolism; Energy metabolism; Oxidative phosphorylation | ko01100; Metabolism; Global and overview maps; Metabolic pathways	ko00190; Metabolism; Energy metabolism; Oxidative phosphorylation | ko00195; Metabolism; Energy metabolism; Photosynthesis
Bifidobacterium_pseudolongum;Bifidobacterium_animali	K02113	0	0	0.00360824	0.00425023	0	0	0	0	0	0	0.00221278	0	0.00675894	0	ATPF1D, atpH	F-type H+-transporting ATPase subunit delta	-	M00157; Structural complex; Energy metabolism; ATP synthesis; F-type ATPase, prokaryotes and chloroplasts [PATH:map00190 map00195]	ko00190; Metabolism; Energy metabolism; Oxidative phosphorylation | ko01100; Metabolism; Global and overview maps; Metabolic pathways	ko00190; Metabolism; Energy metabolism; Oxidative phosphorylation | ko00195; Metabolism; Energy metabolism; Photosynthesis
Bifidobacterium_pseudolongum;Bifidobacterium_animali	K02114	0	0	0.00966033	0.0276259	0	0	0	0	0	0	0.00386635	0	0.0396055	0	ATPF1E, atpC	F-type H+-transporting ATPase subunit epsilon	-	M00157; Structural complex; Energy metabolism; ATP synthesis; F-type ATPase, prokaryotes and chloroplasts [PATH:map00190 map00195]	ko00190; Metabolism; Energy metabolism; Oxidative phosphorylation | ko01100; Metabolism; Global and overview maps; Metabolic pathways	ko00190; Metabolism; Energy metabolism; Oxidative phosphorylation | ko00195; Metabolism; Energy metabolism; Photosynthesis
Bifidobacterium_pseudolongum;Bifidobacterium_animali	K02115	0	0	0.0152387	0.0367614	0	0	0	0	0	0	0.00222688	0	0	0	ATPF1G, atpG	F-type H+-transporting ATPase subunit gamma	-	M00157; Structural complex; Energy metabolism; ATP synthesis; F-type ATPase, prokaryotes and chloroplasts [PATH:map00190 map00195]	ko00190; Metabolism; Energy metabolism; Oxidative phosphorylation | ko01100; Metabolism; Global and overview maps; Metabolic pathways	ko00190; Metabolism; Energy metabolism; Oxidative phosphorylation | ko00195; Metabolism; Energy metabolism; Photosynthesis
-	K02198	0	0	0	0	0.0255272	0.0041965	0	0	0	0	0	0	0	0	ccmF	cytochrome c-type biogenesis protein CcmF	-	-	-	-
-	K02246	0	0	0	0	0	0	0	0	0	0	0	0	0.0264467	0.0197889	comGD	competence protein ComGD	-	M00429; Structural complex; Environmental information processing; Bacterial secretion system; Competence-related DNA transformation transporter [BR:ko02044]	-	-
-	K02275	0	0	0	0	0	0	0	0	0	0	0	0	0.00664607	0.0369469	coxB	cytochrome c oxidase subunit II	1.9.3.1	M00155; Structural complex; Energy metabolism; ATP synthesis; Cytochrome c oxidase, prokaryotes [PATH:map00190]	ko00190; Metabolism; Energy metabolism; Oxidative phosphorylation | ko01100; Metabolism; Global and overview maps; Metabolic pathways	ko00190; Metabolism; Energy metabolism; Oxidative phosphorylation
Bifidobacterium_pseudolongum;Bifidobacterium_animali	K02340	0	0	0.00390104	0.0166411	0	0	0	0	0	0	0.0234258	0	0.0291814	0	DPO3D1, holA	DNA polymerase III subunit delta	2.7.7.7	M00260; Structural complex; Genetic information processing; DNA polymerase; DNA polymerase III complex, bacteria [PATH:map03030 map03430 map03440] [BR:ko03032 ko03400]	ko00230; Metabolism; Nucleotide metabolism; Purine metabolism | ko00240; Metabolism; Nucleotide metabolism; Pyrimidine metabolism | ko01100; Metabolism; Global and overview maps; Metabolic pathways | ko03030; Genetic Information Processing; Replication and repair; DNA replication | ko03430; Genetic Information Processing; Replication and repair; Mismatch repair | ko03440; Genetic Information Proc…	ko00230; Metabolism; Nucleotide metabolism; Purine metabolism | ko00240; Metabolism; Nucleotide metabolism; Pyrimidine metabolism | ko03030; Genetic Information Processing; Replication and repair; DNA replication | ko03430; Genetic Information Processing; Replication and repair; Mismatch repair | ko03440; Genetic Information Processing; Replication and repair; Homologous recombination
Bifidobacterium_pseudolongum;Bifidobacterium_animali	K02341	0	0	0.00157518	0.0313057	0	0	0	0	0	0	0.00190244	0	0.0206208	0	DPO3D2, holB	DNA polymerase III subunit delta'	2.7.7.7	M00260; Structural complex; Genetic information processing; DNA polymerase; DNA polymerase III complex, bacteria [PATH:map03030 map03430 map03440] [BR:ko03032 ko03400]	ko00230; Metabolism; Nucleotide metabolism; Purine metabolism | ko00240; Metabolism; Nucleotide metabolism; Pyrimidine metabolism | ko01100; Metabolism; Global and overview maps; Metabolic pathways | ko03030; Genetic Information Processing; Replication and repair; DNA replication | ko03430; Genetic Information Processing; Replication and repair; Mismatch repair | ko03440; Genetic Information Proc…	ko00230; Metabolism; Nucleotide metabolism; Purine metabolism | ko00240; Metabolism; Nucleotide metabolism; Pyrimidine metabolism | ko03030; Genetic Information Processing; Replication and repair; DNA replication | ko03430; Genetic Information Processing; Replication and repair; Mismatch repair | ko03440; Genetic Information Processing; Replication and repair; Homologous recombination
Bifidobacterium_pseudolongum;Bifidobacterium_animali	K02484	0	0	0	0	0.0201144	0.04511	0	0.0182416	0	0	0	0	0	0	K02484	two-component system, OmpR family, sensor kinase	2.7.13.3	-	-	-
-	K02525	0	0	0	0	0	0	0	0	0	0	0.023594	0	0.000610675	0.0107215	kdgR	LacI family transcriptional regulator, kdg operon repressor	-	-	-	-
Bifidobacterium_pseudolongum;Bifidobacterium_animali	K02532	0	0	0.00577627	0.00904023	0	0	0.0414459	0	0.0325978	0	0.0304929	0	0	0	lacY	MFS transporter, OHS family, lactose permease	-	-	-	-
-	K02573	0	0	0	0	0.0203057	0.00361142	0	0	0	0	0	0	0	0	napG	ferredoxin-type protein NapG	-	-	-	-
-	K02687	0	0	0.00706295	0.00399795	0	0	0	0	0	0	0.0112289	0	0.000740004	0	prmA	ribosomal protein L11 methyltransferase	2.1.1.-	-	-	-
-	K02856	0	0	0.0376685	0	0	0	0	0	0	0	0.00138891	0	0.00413507	0.0399447	rhaT	L-rhamnose-H+ transport protein	-	-	-	-
-	K02871	0	0	0	0	0	0	0	0	0	0	0.00181316	0	0.0469648	0.0321602	RP-L13, MRPL13, rplM	large subunit ribosomal protein L13	-	M00178; Structural complex; Genetic information processing; Ribosome; Ribosome, bacteria [PATH:map03010] [BR:ko03011] | M00179; Structural complex; Genetic information processing; Ribosome; Ribosome, archaea [PATH:map03010] [BR:ko03011]	ko03010; Genetic Information Processing; Translation; Ribosome	ko03010; Genetic Information Processing; Translation; Ribosome
-	K02935	0	0	0.0171565	0.0415536	0	0	0	0	0	0	0.000339286	0	0.0425412	0	RP-L7, MRPL12, rplL	large subunit ribosomal protein L7/L12	-	M00178; Structural complex; Genetic information processing; Ribosome; Ribosome, bacteria [PATH:map03010] [BR:ko03011]	ko03010; Genetic Information Processing; Translation; Ribosome	ko03010; Genetic Information Processing; Translation; Ribosome
-	K02963	0	0	0	0	0.0484226	0.0117641	0	0	0	0	0	0	0	0	RP-S18, MRPS18, rpsR	small subunit ribosomal protein S18	-	M00178; Structural complex; Genetic information processing; Ribosome; Ribosome, bacteria [PATH:map03010] [BR:ko03011]	ko03010; Genetic Information Processing; Translation; Ribosome	ko03010; Genetic Information Processing; Translation; Ribosome
-	K03060	0	0	0	0	0.0423031	0.0254998	0	0.00841841	0	0	0	0	0	0	rpoZ	DNA-directed RNA polymerase subunit omega	2.7.7.6	M00183; Structural complex; Genetic information processing; RNA polymerase; RNA polymerase, bacteria [PATH:map03020] [BR:ko03021 ko03400]	ko00230; Metabolism; Nucleotide metabolism; Purine metabolism | ko00240; Metabolism; Nucleotide metabolism; Pyrimidine metabolism | ko01100; Metabolism; Global and overview maps; Metabolic pathways | ko03020; Genetic Information Processing; Transcription; RNA polymerase	ko00230; Metabolism; Nucleotide metabolism; Purine metabolism | ko00240; Metabolism; Nucleotide metabolism; Pyrimidine metabolism | ko03020; Genetic Information Processing; Transcription; RNA polymerase
Bifidobacterium_pseudolongum;Bifidobacterium_animali	K03075	0	0	0.0330609	0.0371086	0	0	0	0	0	0	0.000630827	0	0.00246719	0	secG	preprotein translocase subunit SecG	-	M00335; Structural complex; Environmental information processing; Bacterial secretion system; Sec (secretion) system [PATH:map03070] [BR:ko02044]	ko02024; Cellular Processes; Cellular community - prokaryotes; Quorum sensing | ko03060; Genetic Information Processing; Folding, sorting and degradation; Protein export | ko03070; Environmental Information Processing; Membrane transport; Bacterial secretion system	ko03060; Genetic Information Processing; Folding, sorting and degradation; Protein export | ko03070; Environmental Information Processing; Membrane transport; Bacterial secretion system | ko02024; Cellular Processes; Cellular community - prokaryotes; Quorum sensing
Bifidobacterium_pseudolongum;Bifidobacterium_animali	K03110	0	0	0.00230842	0.0359993	0	0	0	0	0	0	0.00501447	0	0.044895	0	ftsY	fused signal recognition particle receptor	-	M00335; Structural complex; Environmental information processing; Bacterial secretion system; Sec (secretion) system [PATH:map03070] [BR:ko02044]	ko02024; Cellular Processes; Cellular community - prokaryotes; Quorum sensing | ko03060; Genetic Information Processing; Folding, sorting and degradation; Protein export | ko03070; Environmental Information Processing; Membrane transport; Bacterial secretion system	ko03060; Genetic Information Processing; Folding, sorting and degradation; Protein export | ko03070; Environmental Information Processing; Membrane transport; Bacterial secretion system | ko02024; Cellular Processes; Cellular community - prokaryotes; Quorum sensing
-	K03306	0	0	0	0	0.00875396	0.0311261	0	0	0	0	0	0	0	0	TC.PIT	inorganic phosphate transporter, PiT family	-	-	-	-
-	K03340	0	0	0.00558107	0.00135932	0	0	0.019153	0	0.0059931	0	0	0	0	0	dapdh	diaminopimelate dehydrogenase	1.4.1.16	M00526; Pathway module; Nucleotide and amino acid metabolism; Lysine metabolism; Lysine biosynthesis, DAP dehydrogenase pathway, aspartate => lysine [PATH:map01230 map00300]	ko00300; Metabolism; Amino acid metabolism; Lysine biosynthesis | ko01100; Metabolism; Global and overview maps; Metabolic pathways | ko01110; Metabolism; Global and overview maps; Biosynthesis of secondary metabolites | ko01230; Metabolism; Global and overview maps; Biosynthesis of amino acids	ko00300; Metabolism; Amino acid metabolism; Lysine biosynthesis
-	K03405	0	0	0	0	0	0	0	0	0	0	0	0	0.00706447	0.00819082	chlI, bchI	magnesium chelatase subunit I	6.6.1.1	-	ko00860; Metabolism; Metabolism of cofactors and vitamins; Porphyrin and chlorophyll metabolism | ko01100; Metabolism; Global and overview maps; Metabolic pathways | ko01110; Metabolism; Global and overview maps; Biosynthesis of secondary metabolites	ko00860; Metabolism; Metabolism of cofactors and vitamins; Porphyrin and chlorophyll metabolism
Bifidobacterium_pseudolongum;Bifidobacterium_animali	K03426	0	0	0	0	0	0	0	0	0	0.04109	0.0239235	0.0390614	0.000531854	0.015572	E3.6.1.22, NUDT12, nudC	NAD+ diphosphatase	3.6.1.22	-	ko00760; Metabolism; Metabolism of cofactors and vitamins; Nicotinate and nicotinamide metabolism | ko01100; Metabolism; Global and overview maps; Metabolic pathways | ko04146; Cellular Processes; Transport and catabolism; Peroxisome	ko00760; Metabolism; Metabolism of cofactors and vitamins; Nicotinate and nicotinamide metabolism | ko04146; Cellular Processes; Transport and catabolism; Peroxisome
Bifidobacterium_pseudolongum;Bifidobacterium_animali	K03426	0	0	0	0	0	0	0	0	0	0.04109	0.0239235	0.0390614	0.000531854	0.015572	E3.6.1.22, NUDT12, nudC	NAD+ diphosphatase	3.6.1.22	-	ko00760; Metabolism; Metabolism of cofactors and vitamins; Nicotinate and nicotinamide metabolism | ko01100; Metabolism; Global and overview maps; Metabolic pathways | ko04146; Cellular Processes; Transport and catabolism; Peroxisome	ko00760; Metabolism; Metabolism of cofactors and vitamins; Nicotinate and nicotinamide metabolism | ko04146; Cellular Processes; Transport and catabolism; Peroxisome
-	K03521	0	0	0.0105161	0.0432857	0	0	0	0	0	0	0.00211654	0	0.00898967	0	fixA, etfB	electron transfer flavoprotein beta subunit	-	-	-	-
-	K03549	0	0	0.0435772	0.025583	0	0	0	0	0.0030249	0	0.00585357	0	0.000559977	0	kup	KUP system potassium uptake protein	-	-	-	-
Bifidobacterium_pseudolongum;Bifidobacterium_animali	K03589	0	0	0.0132976	0.022343	0	0	0	0	0	0	0.00646504	0	0.0155081	0	ftsQ	cell division protein FtsQ	-	-	-	ko04112; Cellular Processes; Cell growth and death; Cell cycle - Caulobacter
-	K03620	0	0	0	0	0.0492018	0.0331476	0	0	0	0	0	0	0	0	hyaC	Ni/Fe-hydrogenase 1 B-type cytochrome subunit	-	-	ko02020; Environmental Information Processing; Signal transduction; Two-component system	ko02020; Environmental Information Processing; Signal transduction; Two-component system
Bifidobacterium_pseudolongum;Bifidobacterium_animali	K03625	0	0	0.00429959	0.0286607	0	0	0	0	0	0	0	0	0	0	nusB	N utilization substance protein B	-	-	-	-
Bifidobacterium_pseudolongum;Bifidobacterium_animali	K03648	0	0	0	0	0	0	0	0	0.0014367	0	0.000104699	0	0.000145208	0.0422251	UNG, UDG	uracil-DNA glycosylase	3.2.2.27	-	ko03410; Genetic Information Processing; Replication and repair; Base excision repair	ko03410; Genetic Information Processing; Replication and repair; Base excision repair | ko05340; Human Diseases; Immune diseases; Primary immunodeficiency
Bifidobacterium_pseudolongum;Bifidobacterium_animali	K03686	0	0	0	0	0.00989223	0.0180786	0	0	0	0	0	0	0	0	dnaJ	molecular chaperone DnaJ	-	-	-	-
-	K03695	0	0	0.0294502	0	0	0.0410294	0	0	0	0	0.00043515	0.00842512	0	0	clpB	ATP-dependent Clp protease ATP-binding subunit ClpB	-	-	-	ko04213; Organismal Systems; Aging; Longevity regulating pathway - multiple species
Bifidobacterium_pseudolongum;Bifidobacterium_animali	K03711	0	0	0.0352889	0.00236568	0	0	0	0	0	0	0.0108934	0	0.00293227	0.0334903	fur, zur, furB	Fur family transcriptional regulator, ferric uptake regulator	-	-	-	-
Bifidobacterium_pseudolongum;Bifidobacterium_animali	K03711	0	0	0.0352889	0.00236568	0	0	0	0	0	0	0.0108934	0	0.00293227	0.0334903	fur, zur, furB	Fur family transcriptional regulator, ferric uptake regulator	-	-	-	-
Bifidobacterium_animali;Bifidobacterium_pseudolongum	K03719	0	0	0.0190568	0.038148	0	0	0	0	0	0	0.00783271	0	0.00149436	0.0264203	lrp	Lrp/AsnC family transcriptional regulator, leucine-responsive regulatory protein	-	-	-	-
Bifidobacterium_animali;Bifidobacterium_pseudolongum	K03719	0	0	0.0190568	0.038148	0	0	0	0	0	0	0.00783271	0	0.00149436	0.0264203	lrp	Lrp/AsnC family transcriptional regulator, leucine-responsive regulatory protein	-	-	-	-
Bifidobacterium_animali	K03727	0	0	0.00197758	0.00316591	0	0	0	0	0.00613925	0	0.0320205	0	0.0203681	0	helY	ATP-dependent RNA helicase HelY	3.6.4.-	-	-	-
-	K03746	0	0.0241324	0	0	0.0486765	0.00374639	0	0	0	0	0	0	0	0	hns	DNA-binding protein H-NS	-	-	-	-
-	K03892	0	0	0	0	0.0268931	0.00132821	0	0.0364846	0	0	0	0	0	0	arsR	ArsR family transcriptional regulator, arsenate/arsenite/antimonite-responsive transcriptional repressor	-	-	-	-
Bifidobacterium_pseudolongum;Bifidobacterium_animali	K03975	0	0	0.0491517	0	0.00471773	0.0106205	0	0	0	0	0	0	0	0	dedA	membrane-associated protein	-	-	-	-
-	K03981	0.0115829	0	0	0	0.0333343	0.0340075	0	0	0.0238104	0	0	0	0	0	dsbC	thiol:disulfide interchange protein DsbC	5.3.4.1	-	-	-
Bifidobacterium_animali;Bifidobacterium_pseudolongum	K04042	0	0	0	0	0.0396554	0.0434068	0	0.00691356	0	0.0317434	0	0	0	0	glmU	bifunctional UDP-N-acetylglucosamine pyrophosphorylase / Glucosamine-1-phosphate N-acetyltransferase [EC:2.7.7.23 2.3.1.157]	2.7.7.23,2.3.1.157	M00362; Functional set; Metabolism; Nucleotide sugar; Nucleotide sugar biosynthesis, prokaryotes [PATH:map00520]	ko00520; Metabolism; Carbohydrate metabolism; Amino sugar and nucleotide sugar metabolism | ko01100; Metabolism; Global and overview maps; Metabolic pathways | ko01130; Metabolism; Global and overview maps; Biosynthesis of antibiotics	ko00520; Metabolism; Carbohydrate metabolism; Amino sugar and nucleotide sugar metabolism
Bifidobacterium_pseudolongum;Bifidobacterium_animali	K04075	0	0	0	0	0.00132882	0.00817436	0	0	0	0	0	0	0	0	tilS, mesJ	tRNA(Ile)-lysidine synthase	6.3.4.19	-	-	-
Bifidobacterium_animali;Bifidobacterium_pseudolongum	K04092	0	0	0.00269633	0.00555591	0.03367	0.0286191	0	0	0.00780578	0	0.0304504	0	0.0281456	0	tyrA1	chorismate mutase	5.4.99.5	M00024; Pathway module; Nucleotide and amino acid metabolism; Aromatic amino acid metabolism; Phenylalanine biosynthesis, chorismate => phenylalanine [PATH:map01230 map00400] | M00025; Pathway module; Nucleotide and amino acid metabolism; Aromatic amino acid metabolism; Tyrosine biosynthesis, chorismate => tyrosine [PATH:map01230 map00400]	ko00400; Metabolism; Amino acid metabolism; Phenylalanine, tyrosine and tryptophan biosynthesis | ko01100; Metabolism; Global and overview maps; Metabolic pathways | ko01110; Metabolism; Global and overview maps; Biosynthesis of secondary metabolites | ko01130; Metabolism; Global and overview maps; Biosynthesis of antibiotics | ko01230; Metabolism; Global and overview maps; Biosynthesis of amino …	ko00400; Metabolism; Amino acid metabolism; Phenylalanine, tyrosine and tryptophan biosynthesis
Bifidobacterium_animali;Bifidobacterium_pseudolongum	K04092	0	0	0.00269633	0.00555591	0.03367	0.0286191	0	0	0.00780578	0	0.0304504	0	0.0281456	0	tyrA1	chorismate mutase	5.4.99.5	M00024; Pathway module; Nucleotide and amino acid metabolism; Aromatic amino acid metabolism; Phenylalanine biosynthesis, chorismate => phenylalanine [PATH:map01230 map00400] | M00025; Pathway module; Nucleotide and amino acid metabolism; Aromatic amino acid metabolism; Tyrosine biosynthesis, chorismate => tyrosine [PATH:map01230 map00400]	ko00400; Metabolism; Amino acid metabolism; Phenylalanine, tyrosine and tryptophan biosynthesis | ko01100; Metabolism; Global and overview maps; Metabolic pathways | ko01110; Metabolism; Global and overview maps; Biosynthesis of secondary metabolites | ko01130; Metabolism; Global and overview maps; Biosynthesis of antibiotics | ko01230; Metabolism; Global and overview maps; Biosynthesis of amino …	ko00400; Metabolism; Amino acid metabolism; Phenylalanine, tyrosine and tryptophan biosynthesis
-	K04748	0	0	0.00324026	0.0443266	0	0	0	0	0	0	0	0	0	0	norQ	nitric oxide reductase NorQ protein	-	-	-	-
-	K05339	0	0	0	0	0	0	0	0	0	0	0.0127028	0	0.0424046	0.0407921	lrgB	holin-like protein LrgB	-	-	ko02020; Environmental Information Processing; Signal transduction; Two-component system	ko02020; Environmental Information Processing; Signal transduction; Two-component system
Bifidobacterium_pseudolongum;Bifidobacterium_animali	K05794	0	0	0	0	0.0422665	0.0339254	0	0	0	0	0	0	0	0	terC	tellurite resistance protein TerC	-	-	-	-
-	K05836	0	0	0	0	0	0	0	0	0	0	0	0	0.0319495	0.0263301	hutC	GntR family transcriptional regulator, histidine utilization repressor	-	-	-	-
-	K05934	0	0	0	0	0.0121896	0.0152464	0	0.0306523	0	0	0	0	0	0	E2.1.1.131, cobJ, cbiH	precorrin-3B C17-methyltransferase	2.1.1.131	-	ko00860; Metabolism; Metabolism of cofactors and vitamins; Porphyrin and chlorophyll metabolism | ko01100; Metabolism; Global and overview maps; Metabolic pathways	ko00860; Metabolism; Metabolism of cofactors and vitamins; Porphyrin and chlorophyll metabolism
-	K06189	0	0	0	0	0.0192951	0.00249464	0	0	0	0	0	0	0	0	corC	magnesium and cobalt transporter	-	-	-	-
Bifidobacterium_pseudolongum;Bifidobacterium_animali	K06191	0	0	0	0	0.0127301	0.00704709	0	0	0	0	0	0	0	0	nrdH	glutaredoxin-like protein NrdH	-	-	-	-
-	K06194	0	0	0	0	0.0128372	0.00364056	0	0	0	0	0	0	0	0	nlpD	lipoprotein NlpD	-	-	-	-
Bifidobacterium_pseudolongum;Bifidobacterium_animali	K06199	0	0	0.000618659	0.0204127	0	0.0248163	0	0	0	0	0.000659586	0	0.0106949	0	crcB, FEX	fluoride exporter	-	-	-	-
-	K06212	0.0463649	0.00597844	0	0	0	0	0	0	0	0	0	0	0	0	focA	formate transporter	-	-	-	-
Bifidobacterium_animali;Bifidobacterium_pseudolongum	K06890	0	0	0.0242776	0.037017	0	0	0.0199508	0	0.0123538	0	0.000670677	0	0.00149876	0	K06890	uncharacterized protein	-	-	-	-
Bifidobacterium_animali;Bifidobacterium_pseudolongum	K06910	0	0	0	0	0.038537	0.0146014	0	0	0	0	0	0.041924	0	0	K06910	uncharacterized protein	-	-	-	-
-	K06929	0	0	0	0	0.0192302	0.0233851	0	0	0	0	0	0	0	0	K06929	uncharacterized protein	-	-	-	-
Bifidobacterium_pseudolongum;Bifidobacterium_animali	K06950	0	0	0.0412326	0	0	0	0	0	0	0	0.000228759	0	0.0037687	0.0124708	K06950	uncharacterized protein	-	-	-	-
-	K06955	0	0	0	0	0	0	0	0	0	0	0	0	0.0133834	0.0107991	K06955	uncharacterized protein	-	-	-	-
Bifidobacterium_animali	K06960	0	0	0	0	0.0165673	0.0281991	0	0.000894805	0	0	0	0.0458611	0	0	K06960	uncharacterized protein	-	-	-	-
Bifidobacterium_pseudolongum;Bifidobacterium_animali	K06999	0	0	0.00175906	0.00406568	0	0	0	0	0.0269808	0	0	0	0	0	K06999	phospholipase/carboxylesterase	-	-	-	-
Bifidobacterium_pseudolongum;Bifidobacterium_animali	K07025	0	0	0	0	0	0	0	0	0	0	0.0412408	0	0.000203176	0.00846142	K07025	putative hydrolase of the HAD superfamily	-	-	-	-
Bifidobacterium_pseudolongum;Bifidobacterium_animali	K07040	0	0	0	0	0.0130789	0.0119438	0	0.00168226	0	0	0	0	0	0	K07040	uncharacterized protein	-	-	-	-
Bifidobacterium_pseudolongum;Bifidobacterium_animali	K07042	0	0	0	0	0.01818	0.0108674	0	0.00155529	0	0	0	0	0	0	ybeY, yqfG	probable rRNA maturation factor	-	-	-	-
Bifidobacterium_pseudolongum;Bifidobacterium_animali	K07088	0	0	0.0401893	0.00391614	0	0	0	0	0	0	0.012394	0	0.0166669	0	K07088	uncharacterized protein	-	-	-	-
-	K07117	0	0	0	0	0	0	0	0	0	0	0	0	0.0331946	0.0319637	K07117	uncharacterized protein	-	-	-	-
Bifidobacterium_pseudolongum;Bifidobacterium_animali	K07173	0	0	0.0121834	0.0130041	0	0	0	0	0.00307278	0	0.00561598	0	0.000683757	0	luxS	S-ribosylhomocysteine lyase	4.4.1.21	M00609; Pathway module; Nucleotide and amino acid metabolism; Cysteine and methionine metabolism; Cysteine biosynthesis, methionine => cysteine [PATH:map01230 map00270]	ko00270; Metabolism; Amino acid metabolism; Cysteine and methionine metabolism | ko01100; Metabolism; Global and overview maps; Metabolic pathways | ko01230; Metabolism; Global and overview maps; Biosynthesis of amino acids | ko02024; Cellular Processes; Cellular community - prokaryotes; Quorum sensing	ko00270; Metabolism; Amino acid metabolism; Cysteine and methionine metabolism | ko02024; Cellular Processes; Cellular community - prokaryotes; Quorum sensing | ko05111; Cellular Processes; Cellular community - prokaryotes; Biofilm formation - Vibrio cholerae | ko02026; Cellular Processes; Cellular community - prokaryotes; Biofilm formation - Escherichia coli
-	K07337	0	0	0	0	0.0010172	0.00387855	0	0	0	0	0	0	0	0	K07337	penicillin-binding protein activator	-	-	-	-
Bifidobacterium_pseudolongum;Bifidobacterium_animali	K07442	0	0	0	0	0.0176093	0.0120368	0	0	0	0	0	0	0	0	TRM61, GCD14	tRNA (adenine57-N1/adenine58-N1)-methyltransferase catalytic subunit [EC:2.1.1.219 2.1.1.220]	2.1.1.219,2.1.1.220	-	-	-
-	K07445	0	0	0	0	0.0366418	0	0	0	0.0046313	0.0392664	0	0	0	0	K07445	putative DNA methylase	-	-	-	-
Bifidobacterium_pseudolongum;Bifidobacterium_animali	K07447	0	0	0.00907767	0.0190214	0	0	0	0	0	0	0.000297932	0	0.0274938	0	ruvX	putative holliday junction resolvase	3.1.-.-	-	-	-
Bifidobacterium_animali	K07464	0	0	0	0	0.009928	0.00112028	0	0.000473809	0	0	0	0	0	0	cas4	CRISPR-associated exonuclease Cas4	3.1.12.1	-	-	-
Bifidobacterium_pseudolongum;Bifidobacterium_animali	K07503	0	0	0.00945494	0.0135814	0	0	0	0	0.00687455	0	0.0364588	0	0.0215766	0	nucS	endonuclease	3.1.-.-	-	-	-
-	K07641	0	0	0.00570539	0.00415114	0	0	0	0	0	0	0	0	0	0	creC	two-component system, OmpR family, sensor histidine kinase CreC	2.7.13.3	M00449; Functional set; Environmental information processing; Two-component regulatory system; CreC-CreB (phosphate regulation) two-component regulatory system [PATH:map02020] [BR:ko02022]	ko02020; Environmental Information Processing; Signal transduction; Two-component system	ko02020; Environmental Information Processing; Signal transduction; Two-component system
-	K07670	0	0	0	0	0	0	0	0	0	0	0	0	0.01196	0.0258234	mtrA	two-component system, OmpR family, response regulator MtrA	-	M00461; Functional set; Environmental information processing; Two-component regulatory system; MtrB-MtrA (osmotic stress response) two-component regulatory system [PATH:map02020] [BR:ko02022]	ko02020; Environmental Information Processing; Signal transduction; Two-component system	ko02020; Environmental Information Processing; Signal transduction; Two-component system
-	K07683	0	0	0	0	0	0	0	0	0	0	0.00621748	0	0.00245016	0.0143932	nreB	two-component system, NarL family, sensor histidine kinase NreB	2.7.13.3	M00483; Functional set; Environmental information processing; Two-component regulatory system; NreB-NreC (dissimilatory nitrate/nitrite reduction) two-component regulatory system [PATH:map02020] [BR:ko02022]	ko02020; Environmental Information Processing; Signal transduction; Two-component system	ko02020; Environmental Information Processing; Signal transduction; Two-component system
-	K07684	0	0	4.41576e-05	0.000326364	0	0	0	0	0	0	0	0	0	0	narL	two-component system, NarL family, nitrate/nitrite response regulator NarL	-	M00471; Functional set; Environmental information processing; Two-component regulatory system; NarX-NarL (nitrate respiration) two-component regulatory system [PATH:map02020] [BR:ko02022]	ko02020; Environmental Information Processing; Signal transduction; Two-component system	ko02020; Environmental Information Processing; Signal transduction; Two-component system
-	K07696	0	0	0	0	0	0	0	0	0	0	0.0134111	0	0.000786493	0.00176634	nreC	two-component system, NarL family, response regulator NreC	-	M00483; Functional set; Environmental information processing; Two-component regulatory system; NreB-NreC (dissimilatory nitrate/nitrite reduction) two-component regulatory system [PATH:map02020] [BR:ko02022]	ko02020; Environmental Information Processing; Signal transduction; Two-component system	ko02020; Environmental Information Processing; Signal transduction; Two-component system
Bifidobacterium_pseudolongum;Bifidobacterium_animali	K07749	0	0	0	0	0.0258535	0.0482615	0	0	0.0142896	0	0.0355327	0	0.0279284	0	frc	formyl-CoA transferase	2.8.3.16	-	-	-
Bifidobacterium_animali;Bifidobacterium_pseudolongum	K07768	0	0	0.000386775	0.000727273	0	0	0.0404395	0	0.0130596	0	0.0455492	0	0.0213042	0	senX3	two-component system, OmpR family, sensor histidine kinase SenX3	2.7.13.3	M00443; Functional set; Environmental information processing; Two-component regulatory system; SenX3-RegX3 (phosphate starvation response) two-component regulatory system [PATH:map02020] [BR:ko02022]	ko02020; Environmental Information Processing; Signal transduction; Two-component system	ko02020; Environmental Information Processing; Signal transduction; Two-component system
Bifidobacterium_pseudolongum;Bifidobacterium_animali	K07776	0	0	0.00271694	0.00374568	0	0	0	0	0.00578069	0	0	0	0.0324762	0	regX3	two-component system, OmpR family, response regulator RegX3	-	M00443; Functional set; Environmental information processing; Two-component regulatory system; SenX3-RegX3 (phosphate starvation response) two-component regulatory system [PATH:map02020] [BR:ko02022]	ko02020; Environmental Information Processing; Signal transduction; Two-component system	ko02020; Environmental Information Processing; Signal transduction; Two-component system
Bifidobacterium_pseudolongum;Bifidobacterium_animali	K08156	0	0	0.0203474	0.0187736	0	0	0	0	0.00375637	0	0.0108019	0	0.000399082	0	araJ	MFS transporter, DHA1 family, arabinose polymer utilization protein	-	-	-	-
Bifidobacterium_pseudolongum;Bifidobacterium_animali	K08217	0	0	0.00824955	0.0203132	0	0	0	0	0	0	0.0377276	0	0.0224871	0	mef	MFS transporter, DHA3 family, macrolide efflux protein	-	-	-	-
-	K08223	0	0	0.0188886	0.0371934	0	0	0	0	0.0390247	0	0.000583835	0	4.05586e-05	0	fsr	MFS transporter, FSR family, fosmidomycin resistance protein	-	-	-	-
Bifidobacterium_pseudolongum;Bifidobacterium_animali	K08256	0	0	0.00118773	0.002515	0	0	0	0	0.00607183	0	0.0461235	0	0.0197926	0	pimA	phosphatidyl-myo-inositol alpha-mannosyltransferase	2.4.1.345	-	-	-
Bifidobacterium_pseudolongum;Bifidobacterium_animali	K08317	0	0	0.00184715	0.00300636	0.0439369	0	0	0	0.0491255	0	0	0	0	0	ybdH	uncharacterized oxidoreductase	1.1.-.-	-	-	-
Bifidobacterium_pseudolongum;Bifidobacterium_animali	K08372	0	0	0.00362953	0.0150475	0.0457987	0	0.0454416	0	0.0125903	0.0324149	0	0	0	0	pepD	putative serine protease PepD	3.4.21.-	-	ko02020; Environmental Information Processing; Signal transduction; Two-component system	ko02020; Environmental Information Processing; Signal transduction; Two-component system
Bifidobacterium_pseudolongum;Bifidobacterium_animali	K08372	0	0	0.00362953	0.0150475	0.0457987	0	0.0454416	0	0.0125903	0.0324149	0	0	0	0	pepD	putative serine protease PepD	3.4.21.-	-	ko02020; Environmental Information Processing; Signal transduction; Two-component system	ko02020; Environmental Information Processing; Signal transduction; Two-component system
Bifidobacterium_animali	K08969	0	0	0.00251947	0.00538341	0.0448037	0	0	0	0.00318426	0	0.0209086	0	0.0133226	0	mtnE, mtnV	aminotransferase	2.6.1.-	M00034; Pathway module; Nucleotide and amino acid metabolism; Cysteine and methionine metabolism; Methionine salvage pathway [PATH:map00270]	ko00270; Metabolism; Amino acid metabolism; Cysteine and methionine metabolism | ko01100; Metabolism; Global and overview maps; Metabolic pathways	ko00270; Metabolism; Amino acid metabolism; Cysteine and methionine metabolism
Bifidobacterium_animali;Bifidobacterium_pseudolongum	K09009	0	0	0.00228238	0.00348818	0.0435572	0.0293888	0	0	0.00966424	0	0.0325885	0	0.0191108	0	K09009	uncharacterized protein	-	-	-	-
Bifidobacterium_animali;Bifidobacterium_pseudolongum	K09009	0	0	0.00228238	0.00348818	0.0435572	0.0293888	0	0	0.00966424	0	0.0325885	0	0.0191108	0	K09009	uncharacterized protein	-	-	-	-
Bifidobacterium_animali	K09118	0	0	0.0015702	0.00235091	0	0	0	0	0.0456771	0.0284253	0	0	0	0	K09118	uncharacterized protein	-	-	-	-
Bifidobacterium_animali	K09118	0	0	0.0015702	0.00235091	0	0	0	0	0.0456771	0.0284253	0	0	0	0	K09118	uncharacterized protein	-	-	-	-
-	K09763	0	0	0	0	0	0	0	0	0	0	0	0	0.0338012	0.0327338	K09763	uncharacterized protein	-	-	-	-
-	K09859	0	0	0	0	0.000795001	0.00530093	0	0	0	0	0	0	0	0	K09859	uncharacterized protein	-	-	-	-
-	K09860	0	0	0	0	0.0324579	0.035227	0	0	0	0	0	0	0	0	K09860	uncharacterized protein	-	-	-	-
-	K09889	0	0	0	0	0.022249	0.0198492	0	0	0	0	0	0.0129515	0	0	yjgA	ribosome-associated protein	-	-	-	-
-	K09913	0	0	0	0	0	0	0.0449531	0.00766933	0	0	0	0	0	0	K09913	uncharacterized protein	-	-	-	-
-	K09937	0	0	0	0	0.0191034	0.0221641	0	0	0	0	0	0	0	0	K09937	uncharacterized protein	-	-	-	-
-	K09973	0	0	0.0225202	0	0	0	0	0	0	0	0	0	0.0452801	0.0240997	K09973	uncharacterized protein	-	-	-	-
Bifidobacterium_pseudolongum;Bifidobacterium_animali	K10005	0	0	0.00345471	0.00644045	0	0	0	0	0.0188575	0	0.0491921	0	0.0176239	0	gluB	glutamate transport system substrate-binding protein	-	M00233; Structural complex; Environmental information processing; Phosphate and amino acid transport system; Glutamate transport system [PATH:map02010] [BR:ko02000]	ko02010; Environmental Information Processing; Membrane transport; ABC transporters	ko02010; Environmental Information Processing; Membrane transport; ABC transporters
Bifidobacterium_pseudolongum;Bifidobacterium_animali	K10006	0	0	0.00363066	0.009795	0	0	0.0389318	0	0.00641333	0	0.037784	0	0.017828	0	gluC	glutamate transport system permease protein	-	M00233; Structural complex; Environmental information processing; Phosphate and amino acid transport system; Glutamate transport system [PATH:map02010] [BR:ko02000]	ko02010; Environmental Information Processing; Membrane transport; ABC transporters	ko02010; Environmental Information Processing; Membrane transport; ABC transporters
Bifidobacterium_pseudolongum;Bifidobacterium_animali	K10007	0	0	0.000560688	0.00132205	0	0	0.0490823	0	0.00853534	0	0.0403925	0	0.0228121	0	gluD	glutamate transport system permease protein	-	M00233; Structural complex; Environmental information processing; Phosphate and amino acid transport system; Glutamate transport system [PATH:map02010] [BR:ko02000]	ko02010; Environmental Information Processing; Membrane transport; ABC transporters	ko02010; Environmental Information Processing; Membrane transport; ABC transporters
Bifidobacterium_animali;Bifidobacterium_pseudolongum	K10008	0	0	0.00142822	0.00403159	0	0.0452445	0	0	0.00309232	0.0498675	0	0	0.0231465	0	gluA	glutamate transport system ATP-binding protein	3.6.3.-	M00233; Structural complex; Environmental information processing; Phosphate and amino acid transport system; Glutamate transport system [PATH:map02010] [BR:ko02000]	ko02010; Environmental Information Processing; Membrane transport; ABC transporters	ko02010; Environmental Information Processing; Membrane transport; ABC transporters
Bifidobacterium_animali;Bifidobacterium_pseudolongum	K10008	0	0	0.00142822	0.00403159	0	0.0452445	0	0	0.00309232	0.0498675	0	0	0.0231465	0	gluA	glutamate transport system ATP-binding protein	3.6.3.-	M00233; Structural complex; Environmental information processing; Phosphate and amino acid transport system; Glutamate transport system [PATH:map02010] [BR:ko02000]	ko02010; Environmental Information Processing; Membrane transport; ABC transporters	ko02010; Environmental Information Processing; Membrane transport; ABC transporters
Bifidobacterium_pseudolongum;Bifidobacterium_animali	K10773	0	0	0.000413496	0.0289561	0	0	0	0	0	0	0.000308835	0	0	0	NTH	endonuclease III	4.2.99.18	-	ko03410; Genetic Information Processing; Replication and repair; Base excision repair	ko03410; Genetic Information Processing; Replication and repair; Base excision repair
-	K10778	0	0	0	0	0	0	0	0	0.0105373	0	0	0	0.00517333	0.0404601	ada	AraC family transcriptional regulator, regulatory protein of adaptative response / methylated-DNA-[protein]-cysteine methyltransferase	2.1.1.63	-	-	-
Bifidobacterium_pseudolongum;Bifidobacterium_animali	K10805	0	0	0.00195675	0.00411432	0	0	0	0	0.0211967	0	0	0	0	0	tesB	acyl-CoA thioesterase II	3.1.2.-	-	ko01040; Metabolism; Lipid metabolism; Biosynthesis of unsaturated fatty acids	ko01040; Metabolism; Lipid metabolism; Biosynthesis of unsaturated fatty acids
Bifidobacterium_animali;Bifidobacterium_pseudolongum	K11263	0	0	0.00380525	0.0114775	0	0	0	0	0.0146074	0	0.0327077	0	0.0170993	0	bccA	acetyl-CoA/propionyl-CoA carboxylase, biotin carboxylase, biotin carboxyl carrier protein [EC:6.4.1.2 6.4.1.3 6.3.4.14]	6.4.1.2,6.4.1.3,6.3.4.14	M00741; Pathway module; Carbohydrate and lipid metabolism; Other carbohydrate metabolism; Propanoyl-CoA metabolism, propanoyl-CoA => succinyl-CoA [PATH:map01200 map00280 map00630 map00640] | M00082; Pathway module; Carbohydrate and lipid metabolism; Fatty acid metabolism; Fatty acid biosynthesis, initiation [PATH:map01212 map00061]	ko00061; Metabolism; Lipid metabolism; Fatty acid biosynthesis | ko00280; Metabolism; Amino acid metabolism; Valine, leucine and isoleucine degradation | ko00620; Metabolism; Carbohydrate metabolism; Pyruvate metabolism | ko00630; Metabolism; Carbohydrate metabolism; Glyoxylate and dicarboxylate metabolism | ko00640; Metabolism; Carbohydrate metabolism; Propanoate metabolism | ko01100; Metabolism…	ko00620; Metabolism; Carbohydrate metabolism; Pyruvate metabolism | ko00630; Metabolism; Carbohydrate metabolism; Glyoxylate and dicarboxylate metabolism | ko00640; Metabolism; Carbohydrate metabolism; Propanoate metabolism | ko00061; Metabolism; Lipid metabolism; Fatty acid biosynthesis | ko00280; Metabolism; Amino acid metabolism; Valine, leucine and isoleucine degradation
Bifidobacterium_pseudolongum;Bifidobacterium_animali	K11533	0	0	0.0441431	0.0119277	0	0	0	0	0	0	0	0	0.0134649	0	fas	fatty acid synthase, bacteria type	2.3.1.-	M00082; Pathway module; Carbohydrate and lipid metabolism; Fatty acid metabolism; Fatty acid biosynthesis, initiation [PATH:map01212 map00061] | M00083; Pathway module; Carbohydrate and lipid metabolism; Fatty acid metabolism; Fatty acid biosynthesis, elongation [PATH:map01212 map00061]	ko00061; Metabolism; Lipid metabolism; Fatty acid biosynthesis | ko01100; Metabolism; Global and overview maps; Metabolic pathways | ko01212; Metabolism; Global and overview maps; Fatty acid metabolism	ko00061; Metabolism; Lipid metabolism; Fatty acid biosynthesis | ko04931; Human Diseases; Endocrine and metabolic diseases; Insulin resistance
Bifidobacterium_pseudolongum	K11741	0	0	0.0235897	0	0	0	0	0	0	0	0.0376925	0.0304462	0	0	sugE	quaternary ammonium compound-resistance protein SugE	-	-	-	-
Bifidobacterium_pseudolongum;Bifidobacterium_animali	K11991	0	0	0.0260091	0.0352145	0	0	0	0	0	0	4.3609e-05	0	0.000240099	0	tadA	tRNA(adenine34) deaminase	3.5.4.33	-	-	-
-	K12059	0	0	0.0318483	0	0.0454804	0.00142005	0	0	0	0	0	0	0	0	trbC	conjugal transfer pilus assembly protein TrbC	-	-	-	-
-	K12068	0	0	0.00687251	0.0495475	0	0	0	0	0	0	0	0	0	0	traL	conjugal transfer pilus assembly protein TraL	-	-	-	-
Bifidobacterium_pseudolongum;Bifidobacterium_animali	K12132	0	0	0	0	0	0	0	0	0.00102586	0	0.0130492	0	0.00812837	0.0256704	prkC, stkP	eukaryotic-like serine/threonine-protein kinase	2.7.11.1	-	-	-
-	K12437	0	0	0	0	0	0	0	0	0	0	0	0	0.0125389	0.0386398	pks13	polyketide synthase 13	-	-	-	-
-	K12503	0	0	0	0	0	0	0	0	0	0	0	0	0.00827377	0.0248634	E2.5.1.68	short-chain Z-isoprenyl diphosphate synthase	2.5.1.68	-	ko00900; Metabolism; Metabolism of terpenoids and polyketides; Terpenoid backbone biosynthesis | ko01110; Metabolism; Global and overview maps; Biosynthesis of secondary metabolites	ko00900; Metabolism; Metabolism of terpenoids and polyketides; Terpenoid backbone biosynthesis
-	K12524	0	0	0.0143569	0.0338761	0	0	0	0	0	0	0.00276015	0	0.000700784	0	thrA	bifunctional aspartokinase / homoserine dehydrogenase 1 [EC:2.7.2.4 1.1.1.3]	2.7.2.4,1.1.1.3	M00018; Pathway module; Nucleotide and amino acid metabolism; Serine and threonine metabolism; Threonine biosynthesis, aspartate => homoserine => threonine [PATH:map01230 map00260] | M00017; Pathway module; Nucleotide and amino acid metabolism; Cysteine and methionine metabolism; Methionine biosynthesis, apartate => homoserine => methionine [PATH:map01230 map00270] | M00016; Pathway module; Nucle…	ko00260; Metabolism; Amino acid metabolism; Glycine, serine and threonine metabolism | ko00261; Metabolism; Biosynthesis of other secondary metabolites; Monobactam biosynthesis | ko00270; Metabolism; Amino acid metabolism; Cysteine and methionine metabolism | ko00300; Metabolism; Amino acid metabolism; Lysine biosynthesis | ko01100; Metabolism; Global and overview maps; Metabolic pathways | ko011…	ko00260; Metabolism; Amino acid metabolism; Glycine, serine and threonine metabolism | ko00270; Metabolism; Amino acid metabolism; Cysteine and methionine metabolism | ko00300; Metabolism; Amino acid metabolism; Lysine biosynthesis | ko00261; Metabolism; Biosynthesis of other secondary metabolites; Monobactam biosynthesis
Bifidobacterium_pseudolongum;Bifidobacterium_animali	K12554	0	0	0.0013125	0.00257068	0.0435838	0	0	0	0.0031787	0	0.0313171	0	0.0256355	0	murN	alanine adding enzyme	2.3.2.-	-	ko00550; Metabolism; Glycan biosynthesis and metabolism; Peptidoglycan biosynthesis | ko01100; Metabolism; Global and overview maps; Metabolic pathways	ko00550; Metabolism; Glycan biosynthesis and metabolism; Peptidoglycan biosynthesis
Bifidobacterium_pseudolongum	K12990	0	0	0	0	0.0142729	0.043114	0	0	0.0139824	0	0	0	0.0265156	0	rfbF, rhlC	rhamnosyltransferase	2.4.1.-	-	ko02024; Cellular Processes; Cellular community - prokaryotes; Quorum sensing	ko02024; Cellular Processes; Cellular community - prokaryotes; Quorum sensing | ko02025; Cellular Processes; Cellular community - prokaryotes; Biofilm formation - Pseudomonas aeruginosa
-	K13052	0	0	0	0	0.0101922	0.00155734	0	0	0	0	0	0	0	0	divIC, divA	cell division protein DivIC	-	-	-	-
Bifidobacterium_animali;Bifidobacterium_pseudolongum	K13288	0	0	0.00794678	0.00812977	0.0444795	0	0	0	0	0	0	0	0	0	orn, REX2, REXO2	oligoribonuclease	3.1.-.-	-	ko03008; Genetic Information Processing; Translation; Ribosome biogenesis in eukaryotes	ko03008; Genetic Information Processing; Translation; Ribosome biogenesis in eukaryotes
Bifidobacterium_pseudolongum;Bifidobacterium_animali	K13527	0	0	0.000958786	0.00190045	0	0.044234	0	0	0.00487646	0	0.0326778	0	0.0198536	0	mpa	proteasome-associated ATPase	-	M00342; Structural complex; Genetic information processing; Proteasome; Bacterial proteasome [PATH:map03050] [BR:ko03051]	ko03050; Genetic Information Processing; Folding, sorting and degradation; Proteasome	ko03050; Genetic Information Processing; Folding, sorting and degradation; Proteasome
Bifidobacterium_animali;Bifidobacterium_pseudolongum	K13570	0	0	0.0022817	0.0114255	0	0	0	0	0.00886133	0	0	0	0.0241387	0	pup	prokaryotic ubiquitin-like protein Pup	-	-	-	-
Bifidobacterium_pseudolongum;Bifidobacterium_animali	K13571	0	0	0.00346966	0.00386932	0.0493928	0.039434	0	0	0.00811588	0	0.0386491	0	0.0246539	0	pafA	proteasome accessory factor A	6.3.1.19	M00342; Structural complex; Genetic information processing; Proteasome; Bacterial proteasome [PATH:map03050] [BR:ko03051]	-	-
Bifidobacterium_pseudolongum;Bifidobacterium_animali	K13571	0	0	0.00346966	0.00386932	0.0493928	0.039434	0	0	0.00811588	0	0.0386491	0	0.0246539	0	pafA	proteasome accessory factor A	6.3.1.19	M00342; Structural complex; Genetic information processing; Proteasome; Bacterial proteasome [PATH:map03050] [BR:ko03051]	-	-
-	K13671	0	0	0	0	0	0	0	0	0	0	0	0	0.0133683	0.0394973	K13671	alpha-1,2-mannosyltransferase	2.4.1.-	-	-	-
Bifidobacterium_pseudolongum;Bifidobacterium_animali	K13787	0	0	0.00187908	0.0339298	0	0	0	0	0.00778376	0	0	0	0	0	idsA	geranylgeranyl diphosphate synthase, type I [EC:2.5.1.1 2.5.1.10 2.5.1.29]	2.5.1.1,2.5.1.10,2.5.1.29	M00364; Pathway module; Carbohydrate and lipid metabolism; Terpenoid backbone biosynthesis; C10-C20 isoprenoid biosynthesis, bacteria [PATH:map00900] | M00365; Pathway module; Carbohydrate and lipid metabolism; Terpenoid backbone biosynthesis; C10-C20 isoprenoid biosynthesis, archaea [PATH:map00900]	ko00900; Metabolism; Metabolism of terpenoids and polyketides; Terpenoid backbone biosynthesis | ko01100; Metabolism; Global and overview maps; Metabolic pathways | ko01110; Metabolism; Global and overview maps; Biosynthesis of secondary metabolites | ko01130; Metabolism; Global and overview maps; Biosynthesis of antibiotics	ko00900; Metabolism; Metabolism of terpenoids and polyketides; Terpenoid backbone biosynthesis
Bifidobacterium_pseudolongum;Bifidobacterium_animali	K13829	0	0	0.0012312	0.00351955	0	0	0	0	0.00392645	0	0.0369291	0	0.0188925	0	aroKB	shikimate kinase / 3-dehydroquinate synthase [EC:2.7.1.71 4.2.3.4]	2.7.1.71,4.2.3.4	M00022; Pathway module; Nucleotide and amino acid metabolism; Aromatic amino acid metabolism; Shikimate pathway, phosphoenolpyruvate + erythrose-4P => chorismate [PATH:map01230 map00400]	ko00400; Metabolism; Amino acid metabolism; Phenylalanine, tyrosine and tryptophan biosynthesis | ko01100; Metabolism; Global and overview maps; Metabolic pathways | ko01110; Metabolism; Global and overview maps; Biosynthesis of secondary metabolites | ko01130; Metabolism; Global and overview maps; Biosynthesis of antibiotics | ko01230; Metabolism; Global and overview maps; Biosynthesis of amino …	ko00400; Metabolism; Amino acid metabolism; Phenylalanine, tyrosine and tryptophan biosynthesis
-	K13930	0	0	0.015565	0	0.0498321	0.0115769	0.0416447	0	0	0	0	0	0	0	mdcB	triphosphoribosyl-dephospho-CoA synthase	2.4.2.52	-	-	-
Bifidobacterium_animali;Bifidobacterium_pseudolongum	K14153	0	0	0.00331612	0	0.0399658	0.00784429	0	0	0.000739705	0	0	0	0.0309407	0	thiDE	hydroxymethylpyrimidine kinase / phosphomethylpyrimidine kinase / thiamine-phosphate diphosphorylase [EC:2.7.1.49 2.7.4.7 2.5.1.3]	2.7.1.49,2.7.4.7,2.5.1.3	M00127; Pathway module; Nucleotide and amino acid metabolism; Cofactor and vitamin biosynthesis; Thiamine biosynthesis, AIR => thiamine-P/thiamine-2P [PATH:map00730]	ko00730; Metabolism; Metabolism of cofactors and vitamins; Thiamine metabolism | ko01100; Metabolism; Global and overview maps; Metabolic pathways	ko00730; Metabolism; Metabolism of cofactors and vitamins; Thiamine metabolism
Bifidobacterium_pseudolongum;Bifidobacterium_animali	K14155	0	0	0.0239543	0.00480386	0	0	0.0358801	0	0	0	0.0178605	0	0	0	patB, malY	cystathione beta-lyase	4.4.1.8	-	ko00270; Metabolism; Amino acid metabolism; Cysteine and methionine metabolism | ko00450; Metabolism; Metabolism of other amino acids; Selenocompound metabolism | ko01100; Metabolism; Global and overview maps; Metabolic pathways | ko01110; Metabolism; Global and overview maps; Biosynthesis of secondary metabolites | ko01230; Metabolism; Global and overview maps; Biosynthesis of amino acids	ko00270; Metabolism; Amino acid metabolism; Cysteine and methionine metabolism | ko00450; Metabolism; Metabolism of other amino acids; Selenocompound metabolism
-	K14162	0	0	0	0	0	0	0	0	0	0	0	0	0.0148282	0.030346	dnaE2	error-prone DNA polymerase	2.7.7.7	-	-	-
-	K14339	0	0	0	0	0	0	0	0	0	0	0	0	0.00709126	0.020254	mptB	alpha-1,6-mannosyltransferase	2.4.1.-	-	-	-
-	K14414	0	0	0	0	0.0181497	0.0189844	0	0	0	0	0	0	0	0	rtcR	transcriptional regulatory protein RtcR	-	-	-	-
-	K14743	0	0	0	0	0	0	0	0	0	0	0	0	0.0198601	0.0278192	mycP	membrane-anchored mycosin MYCP	3.4.21.-	-	-	-
-	K15022	0	0	0	0	0.0152933	0.0140629	0	0	0	0	0	0	0	0	fdhB	formate dehydrogenase (NADP+) beta subunit	1.17.1.10	M00377; Pathway module; Energy metabolism; Carbon fixation; Reductive acetyl-CoA pathway (Wood-Ljungdahl pathway) [PATH:map01200 map00720]	ko00680; Metabolism; Energy metabolism; Methane metabolism | ko01120; Metabolism; Global and overview maps; Microbial metabolism in diverse environments | ko01200; Metabolism; Global and overview maps; Carbon metabolism	ko00720; Metabolism; Energy metabolism; Carbon fixation pathways in prokaryotes | ko00680; Metabolism; Energy metabolism; Methane metabolism
-	K15371	0	0	0	0	0	0	0	0	0	0	0	0	0.0192236	0.0414411	GDH2	glutamate dehydrogenase	1.4.1.2	-	ko00220; Metabolism; Amino acid metabolism; Arginine biosynthesis | ko00250; Metabolism; Amino acid metabolism; Alanine, aspartate and glutamate metabolism | ko00430; Metabolism; Metabolism of other amino acids; Taurine and hypotaurine metabolism | ko00910; Metabolism; Energy metabolism; Nitrogen metabolism | ko01100; Metabolism; Global and overview maps; Metabolic pathways	ko00910; Metabolism; Energy metabolism; Nitrogen metabolism | ko00250; Metabolism; Amino acid metabolism; Alanine, aspartate and glutamate metabolism | ko00220; Metabolism; Amino acid metabolism; Arginine biosynthesis | ko00430; Metabolism; Metabolism of other amino acids; Taurine and hypotaurine metabolism
-	K15524	0	0	0.000110054	0.0473918	0	0	0	0	0	0	0	0	0	0	mngB	mannosylglycerate hydrolase	3.2.1.170	-	-	-
-	K15534	0	0	0	0	0.00759023	0.0321131	0	0	0	0	0	0	0	0	K15534	beta-D-galactosyl-(1->4)-L-rhamnose phosphorylase	2.4.1.247	-	-	-
Bifidobacterium_animali	K15553	0	0	0.00212817	0.00657864	0	0.0216345	0.0222361	0	0.00773856	0	0.0433816	0	0.0327427	0	ssuA	sulfonate transport system substrate-binding protein	-	M00436; Structural complex; Environmental information processing; Mineral and organic ion transport system; Sulfonate transport system [PATH:map02010] [BR:ko02000]	ko00920; Metabolism; Energy metabolism; Sulfur metabolism | ko02010; Environmental Information Processing; Membrane transport; ABC transporters	ko00920; Metabolism; Energy metabolism; Sulfur metabolism | ko02010; Environmental Information Processing; Membrane transport; ABC transporters
Bifidobacterium_animali	K15554	0	0	0	0.0246218	0.0318067	0.0147674	0	0	0.0154798	0	0.0482996	0	0.0281672	0	ssuC	sulfonate transport system permease protein	-	M00436; Structural complex; Environmental information processing; Mineral and organic ion transport system; Sulfonate transport system [PATH:map02010] [BR:ko02000]	ko00920; Metabolism; Energy metabolism; Sulfur metabolism | ko02010; Environmental Information Processing; Membrane transport; ABC transporters	ko00920; Metabolism; Energy metabolism; Sulfur metabolism | ko02010; Environmental Information Processing; Membrane transport; ABC transporters
Bifidobacterium_animali	K15555	0	0	0	0	0.0304384	0.0104131	0	0	0.00474468	0	0	0.0338015	0.0245894	0	ssuB	sulfonate transport system ATP-binding protein	3.6.3.-	M00436; Structural complex; Environmental information processing; Mineral and organic ion transport system; Sulfonate transport system [PATH:map02010] [BR:ko02000]	ko00920; Metabolism; Energy metabolism; Sulfur metabolism | ko02010; Environmental Information Processing; Membrane transport; ABC transporters	ko00920; Metabolism; Energy metabolism; Sulfur metabolism | ko02010; Environmental Information Processing; Membrane transport; ABC transporters
-	K15733	0	0	0	0	0	0	0	0	0	0	0	0	0.00681423	0.0172955	E1.11.1.19	dye decolorizing peroxidase	1.11.1.19	-	-	-
Bifidobacterium_pseudolongum	K15773	0	0	0.00630865	0.0146207	0	0	0	0	0.0171875	0	0	0	0	0	hipB	HTH-type transcriptional regulator / antitoxin HipB	-	-	-	-
Bifidobacterium_pseudolongum;Bifidobacterium_animali	K16147	0	0	0.00138564	0.0028475	0	0	0	0	0.0126792	0	0.0411203	0	0.0225623	0	glgE	starch synthase (maltosyl-transferring)	2.4.99.16	-	ko00500; Metabolism; Carbohydrate metabolism; Starch and sucrose metabolism | ko01100; Metabolism; Global and overview maps; Metabolic pathways	ko00500; Metabolism; Carbohydrate metabolism; Starch and sucrose metabolism
Bifidobacterium_animali	K16148	0	0	0	0	0	0	0	0	0	0	0	0	0.00501817	0.0059071	glgM	alpha-maltose-1-phosphate synthase	2.4.1.342	-	ko00500; Metabolism; Carbohydrate metabolism; Starch and sucrose metabolism | ko01100; Metabolism; Global and overview maps; Metabolic pathways	ko00500; Metabolism; Carbohydrate metabolism; Starch and sucrose metabolism
Bifidobacterium_pseudolongum	K16238	0	0	0.00499139	0.00836432	0.0428175	0	0	0	0.00794369	0	0.0451445	0	0.0352623	0	eat, eutP	ethanolamine permease	-	-	-	-
Bifidobacterium_animali	K16264	0	0	0.0109264	0.044778	0	0	0	0	0.00655526	0	0.0196032	0	0.00291372	0	czcD, zitB	cobalt-zinc-cadmium efflux system protein	-	-	-	-
Bifidobacterium_pseudolongum	K16650	0	0	0.00247849	0.00621568	0	0	0	0	0.00486612	0	0.0329276	0	0.0199514	0	glft2	galactofuranosylgalactofuranosylrhamnosyl-N-acetylglucosaminyl-diphospho-decaprenol beta-1,5/1,6-galactofuranosyltransferase	2.4.1.288	-	-	-
-	K16870	0	0	0	0	0	0	0	0	0	0	0	0	0.0168112	0.0348765	wbbL	N-acetylglucosaminyl-diphospho-decaprenol L-rhamnosyltransferase	2.4.1.289	-	-	-
-	K16915	0.034858	0.0229958	0	0	0	0	0	0	0	0	0	0	0	0	cbiL	nickel transport protein	-	M00246; Structural complex; Environmental information processing; Metallic cation, iron-siderophore and vitamin B12 transport system; Nickel transport system [PATH:map02010] [BR:ko02000]	ko02010; Environmental Information Processing; Membrane transport; ABC transporters	ko02010; Environmental Information Processing; Membrane transport; ABC transporters
Bifidobacterium_pseudolongum;Bifidobacterium_animali	K16925	0	0	0.0161798	0.0289511	0	0	0	0	0.0044886	0	0.0417239	0	0.0182208	0	ykoE	energy-coupling factor transport system substrate-specific component	-	M00582; Structural complex; Environmental information processing; Metallic cation, iron-siderophore and vitamin B12 transport system; Energy-coupling factor transport system [PATH:map02010] [BR:ko02000]	-	-
Bifidobacterium_pseudolongum;Bifidobacterium_animali	K16926	0	0	0.00817188	0.0122289	0	0	0	0	0.0350755	0	0	0	0.0382512	0	htsT	energy-coupling factor transport system substrate-specific component	-	M00582; Structural complex; Environmental information processing; Metallic cation, iron-siderophore and vitamin B12 transport system; Energy-coupling factor transport system [PATH:map02010] [BR:ko02000]	-	-
-	K17331	0.0154506	0.00757875	0	0.0188866	0	0	0	0	0	0	0	0	0	0	dasC	N,N'-diacetylchitobiose transport system permease protein	-	M00606; Structural complex; Environmental information processing; Saccharide, polyol, and lipid transport system; N,N'-Diacetylchitobiose transport system [PATH:map02010] [BR:ko02000]	ko02010; Environmental Information Processing; Membrane transport; ABC transporters	ko02010; Environmental Information Processing; Membrane transport; ABC transporters
-	K17758	0	0	0.0145025	0.0147616	0	0	0	0	0	0	0.00389906	0	0	0	nnr	ADP-dependent NAD(P)H-hydrate dehydratase	4.2.1.136	-	-	-
-	K17836	0	0	0.0279604	0.0472648	0	0	0	0	0	0	0.00145132	0	0.00140941	0	penP	beta-lactamase class A	3.5.2.6	M00628; Functional set; Environmental information processing; Drug resistance; beta-Lactam resistance, AmpC system [PATH:map01501] | M00627; Signature module; Gene set; Drug resistance; beta-Lactam resistance, Bla system [PATH:map01501]	ko01130; Metabolism; Global and overview maps; Biosynthesis of antibiotics | ko01501; Human Diseases; Drug resistance: Antimicrobial; beta-Lactam resistance	ko00311; Metabolism; Biosynthesis of other secondary metabolites; Penicillin and cephalosporin biosynthesis | ko01501; Human Diseases; Drug resistance: Antimicrobial; beta-Lactam resistance
-	K18334	0.00411523	0	0	0	0	0	0	0	0	0	0	0	0.0342789	0.0332813	fucD	L-fuconate dehydratase	4.2.1.68	-	ko00051; Metabolism; Carbohydrate metabolism; Fructose and mannose metabolism | ko01120; Metabolism; Global and overview maps; Microbial metabolism in diverse environments	ko00051; Metabolism; Carbohydrate metabolism; Fructose and mannose metabolism
-	K18702	0.0271738	0.00161483	0	0	0	0	0	0	0	0	0	0	0	0	uctC	CoA:oxalate CoA-transferase	2.8.3.19	-	-	-
Bifidobacterium_animali	K18955	0	0	0.00714017	0.00243864	0	0	0	0	0	0	0	0	0.0176512	0	whiB1_2_3_4	WhiB family transcriptional regulator, redox-sensing transcriptional regulator	-	-	-	-
Bifidobacterium_animali	K19118	0	0	0	0	0.0429532	0.0330727	0	0.00155012	0	0	0	0	0	0	csd2, cas7	CRISPR-associated protein Csd2	-	-	-	-
Bifidobacterium_animali	K19119	0	0	0	0	0.0480784	0.024241	0	0.00101487	0	0	0	0	0	0	cas5d	CRISPR-associated protein Cas5d	-	-	-	-
-	K19171	0	0	0	0	0	0	0	0	0.00406895	0.0138389	0	0	0	0	dndD	DNA sulfur modification protein DndD	-	-	-	-
Bifidobacterium_pseudolongum;Bifidobacterium_animali	K19302	0	0	0	0	0	0.0427049	0	0	0.0106807	0	0.00186184	0	0.000304764	0.0426474	bcrC	undecaprenyl-diphosphatase	3.6.1.27	-	ko00550; Metabolism; Glycan biosynthesis and metabolism; Peptidoglycan biosynthesis	ko00550; Metabolism; Glycan biosynthesis and metabolism; Peptidoglycan biosynthesis
-	K19883	0	0	0	0	0	0	0	0	0.0157447	0.0333679	0	0	0	0	aacA-aphD	bifunctional aminoglycoside 6'-N-acetyltransferase / aminoglycoside 2''-phosphotransferase [EC:2.3.1.82 2.7.1.190]	2.3.1.82,2.7.1.190	-	-	-
Bifidobacterium_pseudolongum;Bifidobacterium_animali	K20074	0	0	0	0	0	0.0227275	0	0	0.021764	0.0332786	0	0	0	0	prpC, phpP	PPM family protein phosphatase	3.1.3.16	-	-	-
-	K20265	0	0	0.0122858	0.0127023	0	0	0	0	0	0	0.0110784	0	0	0	gadC	glutamate:GABA antiporter	-	-	ko02024; Cellular Processes; Cellular community - prokaryotes; Quorum sensing	ko02024; Cellular Processes; Cellular community - prokaryotes; Quorum sensing
-	K20468	0	0	0	0	0	0	0	0	0	0	0	0	0.0118261	0.0351397	K20468	putative heme transporter	-	-	-	-
Bifidobacterium_pseudolongum;Bifidobacterium_animali	K20814	0	0	0.00255956	0.00500795	0	0	0	0	0.00664796	0	0.0404861	0	0.0205223	0	dop	Pup amidohydrolase	3.5.1.119	-	-	-
-	K21481	0	0	0	0	0	0	0	0	0	0	0	0	0.00165181	0.00498033	mhuD, hmoB	heme oxygenase (mycobilin-producing)	1.14.99.57	-	-	-
-	K21498	0	0	0	0	0	0.00911608	0	0	0	0	0.0260502	0.0446674	0	0.0485067	higA-1	antitoxin HigA-1	-	-	-	-
-	K21562	0	0	0	0	0	0	0	0	0	0	0	0	0.0204079	0.034744	flp	CRP/FNR family transcriptional regulator, anaerobic regulatory protein	-	-	-	-
-	K21564	0	0	0	0	0	0	0	0	0	0	0	0	0.0125575	0.02848	nnrR	CRP/FNR family transcriptional regulator, nitrogen oxide reductase regulator	-	-	-	-
-	K21686	0	0	0	0	0	0	0	0	0	0	0	0	0.0466476	0.0426765	prpR	XRE family transcriptional regulator, fatty acid utilization regulator	-	-	-	-
-	K21687	0	0	0	0	0	0	0	0	0	0	0	0	0.0109725	0.0300037	rpfA	resuscitation-promoting factor RpfA	-	-	-	-
-	K22212	0	0	0	0	0	0	0	0	0	0	0.00956128	0	0.00187966	0.00948437	mleA, mleS	malolactic enzyme	4.1.1.101	-	ko00620; Metabolism; Carbohydrate metabolism; Pyruvate metabolism | ko01120; Metabolism; Global and overview maps; Microbial metabolism in diverse environments	ko00620; Metabolism; Carbohydrate metabolism; Pyruvate metabolism
Bifidobacterium_pseudolongum;Bifidobacterium_animali	K22306	0	0	0.00202831	0.00302205	0	0.0456963	0	0	0.0127119	0	0.0383489	0	0.0175827	0	gpgP	glucosyl-3-phosphoglycerate phosphatase	3.1.3.85	-	-	-
Bifidobacterium_pseudolongum;Bifidobacterium_animali	K22311	0	0	0.00367957	0.00522409	0	0	0	0	0.0147428	0	0.0373555	0	0.0231213	0	ptfP1	phosphatidylinositol dimannoside acyltransferase	2.3.1.265	-	-	-

## Sheet: GX.SG vs. GX.DG
Tax	KO	GX.DG00	GX.DG02	GX.DG05	GX.DG08	GX.DG09	GX.DG10	GX.DG11	Gene_name	KO_description	Gene_EC KO_EC	Module	Gene_Pathway	KO_Pathway
Bifidobacterium_pseudolongum;Bifidobacterium_animali	K00012	0	0.00609103	0	0	0	0.0072594	0.000725464	UGDH, ugd	UDPglucose 6-dehydrogenase	1.1.1.22	M00014; Pathway module; Carbohydrate and lipid metabolism; Other carbohydrate metabolism; Glucuronate pathway (uronate pathway) [PATH:map00040] | M00129; Pathway module; Nucleotide and amino acid metabolism; Cofactor and vitamin biosynthesis; Ascorbate biosynthesis, animals, glucose-1P => ascorbate [PATH:map00040 map00053] | M00362; Functional set; Metabolism; Nucleotide sugar; Nucleotide sugar b…	ko00040; Metabolism; Carbohydrate metabolism; Pentose and glucuronate interconversions | ko00053; Metabolism; Carbohydrate metabolism; Ascorbate and aldarate metabolism | ko00520; Metabolism; Carbohydrate metabolism; Amino sugar and nucleotide sugar metabolism | ko01100; Metabolism; Global and overview maps; Metabolic pathways	ko00040; Metabolism; Carbohydrate metabolism; Pentose and glucuronate interconversions | ko00053; Metabolism; Carbohydrate metabolism; Ascorbate and aldarate metabolism | ko00520; Metabolism; Carbohydrate metabolism; Amino sugar and nucleotide sugar metabolism
Bifidobacterium_animali;Bifidobacterium_pseudolongum	K00014	0	0.0321329	0	0	0	0.00350357	0.0135866	aroE	shikimate dehydrogenase	1.1.1.25	M00022; Pathway module; Nucleotide and amino acid metabolism; Aromatic amino acid metabolism; Shikimate pathway, phosphoenolpyruvate + erythrose-4P => chorismate [PATH:map01230 map00400]	ko00400; Metabolism; Amino acid metabolism; Phenylalanine, tyrosine and tryptophan biosynthesis | ko01100; Metabolism; Global and overview maps; Metabolic pathways | ko01110; Metabolism; Global and overview maps; Biosynthesis of secondary metabolites | ko01130; Metabolism; Global and overview maps; Biosynthesis of antibiotics | ko01230; Metabolism; Global and overview maps; Biosynthesis of amino …	ko00400; Metabolism; Amino acid metabolism; Phenylalanine, tyrosine and tryptophan biosynthesis
Bifidobacterium_pseudolongum;Bifidobacterium_animali	K00016	0	0	0.0167001	0	0	0	0	LDH, ldh	L-lactate dehydrogenase	1.1.1.27	-	ko00010; Metabolism; Carbohydrate metabolism; Glycolysis / Gluconeogenesis | ko00270; Metabolism; Amino acid metabolism; Cysteine and methionine metabolism | ko00620; Metabolism; Carbohydrate metabolism; Pyruvate metabolism | ko00640; Metabolism; Carbohydrate metabolism; Propanoate metabolism | ko01100; Metabolism; Global and overview maps; Metabolic pathways | ko01110; Metabolism; Global and ove…	ko00010; Metabolism; Carbohydrate metabolism; Glycolysis / Gluconeogenesis | ko00620; Metabolism; Carbohydrate metabolism; Pyruvate metabolism | ko00640; Metabolism; Carbohydrate metabolism; Propanoate metabolism | ko00270; Metabolism; Amino acid metabolism; Cysteine and methionine metabolism | ko04922; Organismal Systems; Endocrine system; Glucagon signaling pathway
-	K00024	0	0	0	0	0	0.00213008	0.000487278	mdh	malate dehydrogenase	1.1.1.37	M00168; Pathway module; Energy metabolism; Carbon fixation; CAM (Crassulacean acid metabolism), dark [PATH:map01200 map00710] | M00173; Pathway module; Energy metabolism; Carbon fixation; Reductive citrate cycle (Arnon-Buchanan cycle) [PATH:map01200 map00720] | M00374; Pathway module; Energy metabolism; Carbon fixation; Dicarboxylate-hydroxybutyrate cycle [PATH:map01200 map00720] | M00620; Pathwa…	ko00020; Metabolism; Carbohydrate metabolism; Citrate cycle (TCA cycle) | ko00270; Metabolism; Amino acid metabolism; Cysteine and methionine metabolism | ko00620; Metabolism; Carbohydrate metabolism; Pyruvate metabolism | ko00630; Metabolism; Carbohydrate metabolism; Glyoxylate and dicarboxylate metabolism | ko00680; Metabolism; Energy metabolism; Methane metabolism | ko01100; Metabolism; Global…	ko00020; Metabolism; Carbohydrate metabolism; Citrate cycle (TCA cycle) | ko00620; Metabolism; Carbohydrate metabolism; Pyruvate metabolism | ko00630; Metabolism; Carbohydrate metabolism; Glyoxylate and dicarboxylate metabolism | ko00710; Metabolism; Energy metabolism; Carbon fixation in photosynthetic organisms | ko00720; Metabolism; Energy metabolism; Carbon fixation pathways in prokaryotes | k…
-	K00029	0	0.0281492	0	0.0396854	0	0.00116842	0.00372986	E1.1.1.40, maeB	malate dehydrogenase (oxaloacetate-decarboxylating)(NADP+)	1.1.1.40	M00169; Pathway module; Energy metabolism; Carbon fixation; CAM (Crassulacean acid metabolism), light [PATH:map01200 map00710] | M00172; Pathway module; Energy metabolism; Carbon fixation; C4-dicarboxylic acid cycle, NADP - malic enzyme type [PATH:map01200 map00710]	ko00620; Metabolism; Carbohydrate metabolism; Pyruvate metabolism | ko01100; Metabolism; Global and overview maps; Metabolic pathways | ko01200; Metabolism; Global and overview maps; Carbon metabolism	ko00620; Metabolism; Carbohydrate metabolism; Pyruvate metabolism | ko00710; Metabolism; Energy metabolism; Carbon fixation in photosynthetic organisms
-	K00041	0	0	0	0	0	0.0297724	0.000225942	uxaB	tagaturonate reductase	1.1.1.58	M00631; Pathway module; Carbohydrate and lipid metabolism; Other carbohydrate metabolism; D-Galacturonate degradation (bacteria) [PATH:map00040 map00030]	ko00040; Metabolism; Carbohydrate metabolism; Pentose and glucuronate interconversions | ko01100; Metabolism; Global and overview maps; Metabolic pathways	ko00040; Metabolism; Carbohydrate metabolism; Pentose and glucuronate interconversions
-	K00046	0	0	0	0	0.00200383	0	0.000694088	idnO	gluconate 5-dehydrogenase	1.1.1.69	-	-	-
Bifidobacterium_pseudolongum	K00048	0	0	0	0	0	0.0251021	0.000741726	fucO	lactaldehyde reductase	1.1.1.77	-	ko00630; Metabolism; Carbohydrate metabolism; Glyoxylate and dicarboxylate metabolism | ko00640; Metabolism; Carbohydrate metabolism; Propanoate metabolism | ko01120; Metabolism; Global and overview maps; Microbial metabolism in diverse environments	ko00630; Metabolism; Carbohydrate metabolism; Glyoxylate and dicarboxylate metabolism | ko00640; Metabolism; Carbohydrate metabolism; Propanoate metabolism
Bifidobacterium_pseudolongum	K00053	0	0.0469219	0	0	0	0	0	ilvC	ketol-acid reductoisomerase	1.1.1.86	M00019; Pathway module; Nucleotide and amino acid metabolism; Branched-chain amino acid metabolism; Valine/isoleucine biosynthesis, pyruvate => valine / 2-oxobutanoate => isoleucine [PATH:map01210 map01230 map00290] | M00570; Pathway module; Nucleotide and amino acid metabolism; Branched-chain amino acid metabolism; Isoleucine biosynthesis, threonine => 2-oxobutanoate => isoleucine [PATH:map01230…	ko00290; Metabolism; Amino acid metabolism; Valine, leucine and isoleucine biosynthesis | ko00770; Metabolism; Metabolism of cofactors and vitamins; Pantothenate and CoA biosynthesis | ko01100; Metabolism; Global and overview maps; Metabolic pathways | ko01110; Metabolism; Global and overview maps; Biosynthesis of secondary metabolites | ko01130; Metabolism; Global and overview maps; Biosynthesis…	ko00290; Metabolism; Amino acid metabolism; Valine, leucine and isoleucine biosynthesis | ko00770; Metabolism; Metabolism of cofactors and vitamins; Pantothenate and CoA biosynthesis
-	K00054	0	0	0	0	0	0.013043	0	mvaA	hydroxymethylglutaryl-CoA reductase	1.1.1.88	-	ko00900; Metabolism; Metabolism of terpenoids and polyketides; Terpenoid backbone biosynthesis | ko01110; Metabolism; Global and overview maps; Biosynthesis of secondary metabolites | ko01130; Metabolism; Global and overview maps; Biosynthesis of antibiotics	ko00900; Metabolism; Metabolism of terpenoids and polyketides; Terpenoid backbone biosynthesis
-	K00055	0	0	0	0	0	0.0070188	0.006163	E1.1.1.90	aryl-alcohol dehydrogenase	1.1.1.90	M00538; Pathway module; Secondary metabolism; Aromatics degradation; Toluene degradation, toluene => benzoate [PATH:map01220 map00623] | M00537; Pathway module; Secondary metabolism; Aromatics degradation; Xylene degradation, xylene => methylbenzoate [PATH:map01220 map00622]	ko00350; Metabolism; Amino acid metabolism; Tyrosine metabolism | ko00360; Metabolism; Amino acid metabolism; Phenylalanine metabolism | ko00622; Metabolism; Xenobiotics biodegradation and metabolism; Xylene degradation | ko01100; Metabolism; Global and overview maps; Metabolic pathways | ko01120; Metabolism; Global and overview maps; Microbial metabolism in diverse environments | ko01220; Metabo…	ko00350; Metabolism; Amino acid metabolism; Tyrosine metabolism | ko00360; Metabolism; Amino acid metabolism; Phenylalanine metabolism | ko00623; Metabolism; Xenobiotics biodegradation and metabolism; Toluene degradation | ko00622; Metabolism; Xenobiotics biodegradation and metabolism; Xylene degradation
Bifidobacterium_pseudolongum;Bifidobacterium_animali	K00057	0	0.00580797	0	0	0	0.000889474	0.0090065	gpsA	glycerol-3-phosphate dehydrogenase (NAD(P)+)	1.1.1.94	-	ko00564; Metabolism; Lipid metabolism; Glycerophospholipid metabolism | ko01110; Metabolism; Global and overview maps; Biosynthesis of secondary metabolites	ko00564; Metabolism; Lipid metabolism; Glycerophospholipid metabolism
-	K00066	0	0	0	0	0.047091	0	0	algD	GDP-mannose 6-dehydrogenase	1.1.1.132	-	ko00051; Metabolism; Carbohydrate metabolism; Fructose and mannose metabolism | ko00520; Metabolism; Carbohydrate metabolism; Amino sugar and nucleotide sugar metabolism | ko02020; Environmental Information Processing; Signal transduction; Two-component system	ko00051; Metabolism; Carbohydrate metabolism; Fructose and mannose metabolism | ko00520; Metabolism; Carbohydrate metabolism; Amino sugar and nucleotide sugar metabolism | ko02020; Environmental Information Processing; Signal transduction; Two-component system
Bifidobacterium_pseudolongum	K00067	0	0	0	0	0	0.000670489	0.00102372	rfbD, rmlD	dTDP-4-dehydrorhamnose reductase	1.1.1.133	M00793; Pathway module; Carbohydrate and lipid metabolism; Other carbohydrate metabolism; dTDP-L-rhamnose biosynthesis [PATH:map00521 map00523]	ko00521; Metabolism; Biosynthesis of other secondary metabolites; Streptomycin biosynthesis | ko00523; Metabolism; Metabolism of terpenoids and polyketides; Polyketide sugar unit biosynthesis | ko01130; Metabolism; Global and overview maps; Biosynthesis of antibiotics	ko00523; Metabolism; Metabolism of terpenoids and polyketides; Polyketide sugar unit biosynthesis | ko00521; Metabolism; Biosynthesis of other secondary metabolites; Streptomycin biosynthesis
Bifidobacterium_pseudolongum;Bifidobacterium_animali	K00075	0	0.0382004	0.0328175	0	0	0.00375244	0.0191749	murB	UDP-N-acetylmuramate dehydrogenase	1.3.1.98	-	ko00520; Metabolism; Carbohydrate metabolism; Amino sugar and nucleotide sugar metabolism | ko00550; Metabolism; Glycan biosynthesis and metabolism; Peptidoglycan biosynthesis | ko01100; Metabolism; Global and overview maps; Metabolic pathways	ko00520; Metabolism; Carbohydrate metabolism; Amino sugar and nucleotide sugar metabolism | ko00550; Metabolism; Glycan biosynthesis and metabolism; Peptidoglycan biosynthesis
-	K00076	0	0	0	0	0	0.0153829	0.00925062	hdhA	7-alpha-hydroxysteroid dehydrogenase	1.1.1.159	-	ko00121; Metabolism; Lipid metabolism; Secondary bile acid biosynthesis	ko00121; Metabolism; Lipid metabolism; Secondary bile acid biosynthesis
Bifidobacterium_animali;Bifidobacterium_pseudolongum	K00077	0	0.0317378	0	0	0	0	0	panE, apbA	2-dehydropantoate 2-reductase	1.1.1.169	M00119; Pathway module; Nucleotide and amino acid metabolism; Cofactor and vitamin biosynthesis; Pantothenate biosynthesis, valine/L-aspartate => pantothenate [PATH:map00770]	ko00770; Metabolism; Metabolism of cofactors and vitamins; Pantothenate and CoA biosynthesis | ko01100; Metabolism; Global and overview maps; Metabolic pathways | ko01110; Metabolism; Global and overview maps; Biosynthesis of secondary metabolites	ko00770; Metabolism; Metabolism of cofactors and vitamins; Pantothenate and CoA biosynthesis
-	K00086	0	0	0	0	0	0.0348586	0.00655902	dhaT	1,3-propanediol dehydrogenase	1.1.1.202	-	ko00561; Metabolism; Lipid metabolism; Glycerolipid metabolism | ko00640; Metabolism; Carbohydrate metabolism; Propanoate metabolism	ko00640; Metabolism; Carbohydrate metabolism; Propanoate metabolism | ko00561; Metabolism; Lipid metabolism; Glycerolipid metabolism
Bifidobacterium_pseudolongum;Bifidobacterium_animali	K00088	0	0.0295876	0	0	0.0204888	0.0117842	0.00292596	IMPDH, guaB	IMP dehydrogenase	1.1.1.205	M00050; Pathway module; Nucleotide and amino acid metabolism; Purine metabolism; Guanine ribonucleotide biosynthesis IMP => GDP,GTP [PATH:map00230]	ko00230; Metabolism; Nucleotide metabolism; Purine metabolism | ko01100; Metabolism; Global and overview maps; Metabolic pathways | ko01110; Metabolism; Global and overview maps; Biosynthesis of secondary metabolites	ko00230; Metabolism; Nucleotide metabolism; Purine metabolism | ko00983; Metabolism; Xenobiotics biodegradation and metabolism; Drug metabolism - other enzymes
-	K00096	0	0	0	0	0.0321754	0	0	araM, egsA	glycerol-1-phosphate dehydrogenase [NAD(P)+]	1.1.1.261	-	ko00564; Metabolism; Lipid metabolism; Glycerophospholipid metabolism	ko00564; Metabolism; Lipid metabolism; Glycerophospholipid metabolism
-	K00097	0	0.0471304	0	0	0	0.00237914	0.00554429	pdxA	4-hydroxythreonine-4-phosphate dehydrogenase	1.1.1.262	M00124; Pathway module; Nucleotide and amino acid metabolism; Cofactor and vitamin biosynthesis; Pyridoxal biosynthesis, erythrose-4P => pyridoxal-5P [PATH:map00750]	ko00750; Metabolism; Metabolism of cofactors and vitamins; Vitamin B6 metabolism | ko01100; Metabolism; Global and overview maps; Metabolic pathways	ko00750; Metabolism; Metabolism of cofactors and vitamins; Vitamin B6 metabolism
Bifidobacterium_pseudolongum;Bifidobacterium_animali	K00099	0	0	0	0	0	0.0013344	0.00747848	dxr	1-deoxy-D-xylulose-5-phosphate reductoisomerase	1.1.1.267	M00096; Pathway module; Carbohydrate and lipid metabolism; Terpenoid backbone biosynthesis; C5 isoprenoid biosynthesis, non-mevalonate pathway [PATH:map00900]	ko00900; Metabolism; Metabolism of terpenoids and polyketides; Terpenoid backbone biosynthesis | ko01100; Metabolism; Global and overview maps; Metabolic pathways | ko01110; Metabolism; Global and overview maps; Biosynthesis of secondary metabolites | ko01130; Metabolism; Global and overview maps; Biosynthesis of antibiotics	ko00900; Metabolism; Metabolism of terpenoids and polyketides; Terpenoid backbone biosynthesis
-	K00111	0	0	0	0	0.00200939	0.0202487	0	glpA, glpD	glycerol-3-phosphate dehydrogenase	1.1.5.3	-	ko00564; Metabolism; Lipid metabolism; Glycerophospholipid metabolism | ko01110; Metabolism; Global and overview maps; Biosynthesis of secondary metabolites	ko00564; Metabolism; Lipid metabolism; Glycerophospholipid metabolism
-	K00112	0	0	0	0	0.0311348	0.00283045	0.00172852	glpB	glycerol-3-phosphate dehydrogenase subunit B	1.1.5.3	-	ko00564; Metabolism; Lipid metabolism; Glycerophospholipid metabolism | ko01110; Metabolism; Global and overview maps; Biosynthesis of secondary metabolites	ko00564; Metabolism; Lipid metabolism; Glycerophospholipid metabolism
-	K00113	0	0	0	0	0.0445911	0.00309492	0.00298661	glpC	glycerol-3-phosphate dehydrogenase subunit C	1.1.5.3	-	ko00564; Metabolism; Lipid metabolism; Glycerophospholipid metabolism | ko01110; Metabolism; Global and overview maps; Biosynthesis of secondary metabolites	ko00564; Metabolism; Lipid metabolism; Glycerophospholipid metabolism
-	K00127	0	0	0.0482451	0	0	0	0	fdoI	formate dehydrogenase subunit gamma	-	-	ko00630; Metabolism; Carbohydrate metabolism; Glyoxylate and dicarboxylate metabolism | ko00680; Metabolism; Energy metabolism; Methane metabolism | ko01100; Metabolism; Global and overview maps; Metabolic pathways | ko01120; Metabolism; Global and overview maps; Microbial metabolism in diverse environments | ko01200; Metabolism; Global and overview maps; Carbon metabolism	ko00630; Metabolism; Carbohydrate metabolism; Glyoxylate and dicarboxylate metabolism | ko00680; Metabolism; Energy metabolism; Methane metabolism
Bifidobacterium_pseudolongum;Bifidobacterium_animali	K00133	0	0	0.0471775	0	0	0.000237594	0.00696097	asd	aspartate-semialdehyde dehydrogenase	1.2.1.11	M00018; Pathway module; Nucleotide and amino acid metabolism; Serine and threonine metabolism; Threonine biosynthesis, aspartate => homoserine => threonine [PATH:map01230 map00260] | M00017; Pathway module; Nucleotide and amino acid metabolism; Cysteine and methionine metabolism; Methionine biosynthesis, apartate => homoserine => methionine [PATH:map01230 map00270] | M00016; Pathway module; Nucle…	ko00260; Metabolism; Amino acid metabolism; Glycine, serine and threonine metabolism | ko00261; Metabolism; Biosynthesis of other secondary metabolites; Monobactam biosynthesis | ko00270; Metabolism; Amino acid metabolism; Cysteine and methionine metabolism | ko00300; Metabolism; Amino acid metabolism; Lysine biosynthesis | ko01100; Metabolism; Global and overview maps; Metabolic pathways | ko011…	ko00260; Metabolism; Amino acid metabolism; Glycine, serine and threonine metabolism | ko00270; Metabolism; Amino acid metabolism; Cysteine and methionine metabolism | ko00300; Metabolism; Amino acid metabolism; Lysine biosynthesis | ko00261; Metabolism; Biosynthesis of other secondary metabolites; Monobactam biosynthesis
Bifidobacterium_animali;Bifidobacterium_pseudolongum	K00134	0	0	0	0	0	0.0449098	0	GAPDH, gapA	glyceraldehyde 3-phosphate dehydrogenase	1.2.1.12	M00165; Pathway module; Energy metabolism; Carbon fixation; Reductive pentose phosphate cycle (Calvin cycle) [PATH:map01200 map00710] | M00166; Pathway module; Energy metabolism; Carbon fixation; Reductive pentose phosphate cycle, ribulose-5P => glyceraldehyde-3P [PATH:map01200 map00710] | M00001; Pathway module; Carbohydrate and lipid metabolism; Central carbohydrate metabolism; Glycolysis (Embd…	ko00010; Metabolism; Carbohydrate metabolism; Glycolysis / Gluconeogenesis | ko01100; Metabolism; Global and overview maps; Metabolic pathways | ko01110; Metabolism; Global and overview maps; Biosynthesis of secondary metabolites | ko01130; Metabolism; Global and overview maps; Biosynthesis of antibiotics | ko01200; Metabolism; Global and overview maps; Carbon metabolism | ko01230; Metabolism; Gl…	ko00010; Metabolism; Carbohydrate metabolism; Glycolysis / Gluconeogenesis | ko00710; Metabolism; Energy metabolism; Carbon fixation in photosynthetic organisms | ko04066; Environmental Information Processing; Signal transduction; HIF-1 signaling pathway | ko05010; Human Diseases; Neurodegenerative diseases; Alzheimer's disease
-	K00135	0	0	0	0	0	0	0.0324236	gabD	succinate-semialdehyde dehydrogenase / glutarate-semialdehyde dehydrogenase [EC:1.2.1.16 1.2.1.79 1.2.1.20]	1.2.1.16,1.2.1.79,1.2.1.20	M00027; Pathway module; Nucleotide and amino acid metabolism; Other amino acid metabolism; GABA (gamma-Aminobutyrate) shunt [PATH:map00250]	ko00250; Metabolism; Amino acid metabolism; Alanine, aspartate and glutamate metabolism | ko00310; Metabolism; Amino acid metabolism; Lysine degradation | ko00350; Metabolism; Amino acid metabolism; Tyrosine metabolism | ko00650; Metabolism; Carbohydrate metabolism; Butanoate metabolism | ko00760; Metabolism; Metabolism of cofactors and vitamins; Nicotinate and nicotinamide metabolism | ko01100; …	ko00650; Metabolism; Carbohydrate metabolism; Butanoate metabolism | ko00250; Metabolism; Amino acid metabolism; Alanine, aspartate and glutamate metabolism | ko00310; Metabolism; Amino acid metabolism; Lysine degradation | ko00350; Metabolism; Amino acid metabolism; Tyrosine metabolism | ko00760; Metabolism; Metabolism of cofactors and vitamins; Nicotinate and nicotinamide metabolism
Bifidobacterium_pseudolongum;Bifidobacterium_animali	K00145	0	0	0	0	0	0.0122776	0.00387603	argC	N-acetyl-gamma-glutamyl-phosphate reductase	1.2.1.38	M00028; Pathway module; Nucleotide and amino acid metabolism; Arginine and proline metabolism; Ornithine biosynthesis, glutamate => ornithine [PATH:map01210 map01230 map00220]	ko00220; Metabolism; Amino acid metabolism; Arginine biosynthesis | ko01100; Metabolism; Global and overview maps; Metabolic pathways | ko01110; Metabolism; Global and overview maps; Biosynthesis of secondary metabolites | ko01130; Metabolism; Global and overview maps; Biosynthesis of antibiotics | ko01210; Metabolism; Global and overview maps; 2-Oxocarboxylic acid metabolism | ko01230; Metabolis…	ko00220; Metabolism; Amino acid metabolism; Arginine biosynthesis
-	K00148	0	0	0	0	0	0	0.0268963	fdhA	glutathione-independent formaldehyde dehydrogenase	1.2.1.46	-	ko00625; Metabolism; Xenobiotics biodegradation and metabolism; Chloroalkane and chloroalkene degradation | ko00680; Metabolism; Energy metabolism; Methane metabolism | ko01100; Metabolism; Global and overview maps; Metabolic pathways | ko01120; Metabolism; Global and overview maps; Microbial metabolism in diverse environments | ko01200; Metabolism; Global and overview maps; Carbon metabolism	ko00680; Metabolism; Energy metabolism; Methane metabolism | ko00625; Metabolism; Xenobiotics biodegradation and metabolism; Chloroalkane and chloroalkene degradation
-	K00153	0	0	0	0	0	0	0.0202554	E1.1.1.306	S-(hydroxymethyl)mycothiol dehydrogenase	1.1.1.306	-	-	-
-	K00154	0	0	0	0	0	0.0350269	0	E1.2.1.68	coniferyl-aldehyde dehydrogenase	1.2.1.68	-	-	-
-	K00158	0	0	0	0	0	0	0.0178806	E1.2.3.3, poxL	pyruvate oxidase	1.2.3.3	-	ko00620; Metabolism; Carbohydrate metabolism; Pyruvate metabolism | ko01100; Metabolism; Global and overview maps; Metabolic pathways	ko00620; Metabolism; Carbohydrate metabolism; Pyruvate metabolism
-	K00174	0	0	0	0	0	0.000251504	0.000511192	korA, oorA, oforA	2-oxoglutarate/2-oxoacid ferredoxin oxidoreductase subunit alpha [EC:1.2.7.3 1.2.7.11]	1.2.7.3,1.2.7.11	M00173; Pathway module; Energy metabolism; Carbon fixation; Reductive citrate cycle (Arnon-Buchanan cycle) [PATH:map01200 map00720] | M00620; Pathway module; Energy metabolism; Carbon fixation; Incomplete reductive citrate cycle, acetyl-CoA => oxoglutarate [PATH:map01200 map00720] | M00009; Pathway module; Carbohydrate and lipid metabolism; Central carbohydrate metabolism; Citrate cycle (TCA cycl…	ko00010; Metabolism; Carbohydrate metabolism; Glycolysis / Gluconeogenesis | ko00020; Metabolism; Carbohydrate metabolism; Citrate cycle (TCA cycle) | ko00620; Metabolism; Carbohydrate metabolism; Pyruvate metabolism | ko00650; Metabolism; Carbohydrate metabolism; Butanoate metabolism | ko01100; Metabolism; Global and overview maps; Metabolic pathways | ko01120; Metabolism; Global and overview ma…	ko00010; Metabolism; Carbohydrate metabolism; Glycolysis / Gluconeogenesis | ko00020; Metabolism; Carbohydrate metabolism; Citrate cycle (TCA cycle) | ko00620; Metabolism; Carbohydrate metabolism; Pyruvate metabolism | ko00650; Metabolism; Carbohydrate metabolism; Butanoate metabolism | ko00720; Metabolism; Energy metabolism; Carbon fixation pathways in prokaryotes
-	K00175	0	0	0	0	0	0.000171617	0.00064052	korB, oorB, oforB	2-oxoglutarate/2-oxoacid ferredoxin oxidoreductase subunit beta [EC:1.2.7.3 1.2.7.11]	1.2.7.3,1.2.7.11	M00173; Pathway module; Energy metabolism; Carbon fixation; Reductive citrate cycle (Arnon-Buchanan cycle) [PATH:map01200 map00720] | M00620; Pathway module; Energy metabolism; Carbon fixation; Incomplete reductive citrate cycle, acetyl-CoA => oxoglutarate [PATH:map01200 map00720] | M00009; Pathway module; Carbohydrate and lipid metabolism; Central carbohydrate metabolism; Citrate cycle (TCA cycl…	ko00010; Metabolism; Carbohydrate metabolism; Glycolysis / Gluconeogenesis | ko00020; Metabolism; Carbohydrate metabolism; Citrate cycle (TCA cycle) | ko00620; Metabolism; Carbohydrate metabolism; Pyruvate metabolism | ko00650; Metabolism; Carbohydrate metabolism; Butanoate metabolism | ko01100; Metabolism; Global and overview maps; Metabolic pathways | ko01120; Metabolism; Global and overview ma…	ko00010; Metabolism; Carbohydrate metabolism; Glycolysis / Gluconeogenesis | ko00020; Metabolism; Carbohydrate metabolism; Citrate cycle (TCA cycle) | ko00620; Metabolism; Carbohydrate metabolism; Pyruvate metabolism | ko00650; Metabolism; Carbohydrate metabolism; Butanoate metabolism | ko00720; Metabolism; Energy metabolism; Carbon fixation pathways in prokaryotes
-	K00176	0	0	0	0	0	0.00103252	0.0244548	korD, oorD	2-oxoglutarate ferredoxin oxidoreductase subunit delta	1.2.7.3	M00173; Pathway module; Energy metabolism; Carbon fixation; Reductive citrate cycle (Arnon-Buchanan cycle) [PATH:map01200 map00720] | M00620; Pathway module; Energy metabolism; Carbon fixation; Incomplete reductive citrate cycle, acetyl-CoA => oxoglutarate [PATH:map01200 map00720] | M00009; Pathway module; Carbohydrate and lipid metabolism; Central carbohydrate metabolism; Citrate cycle (TCA cycl…	ko00020; Metabolism; Carbohydrate metabolism; Citrate cycle (TCA cycle) | ko01100; Metabolism; Global and overview maps; Metabolic pathways | ko01120; Metabolism; Global and overview maps; Microbial metabolism in diverse environments | ko01200; Metabolism; Global and overview maps; Carbon metabolism	ko00020; Metabolism; Carbohydrate metabolism; Citrate cycle (TCA cycle) | ko00720; Metabolism; Energy metabolism; Carbon fixation pathways in prokaryotes
-	K00177	0	0.0445557	0	0	0	0.000206203	0.000718577	korC, oorC	2-oxoglutarate ferredoxin oxidoreductase subunit gamma	1.2.7.3	M00173; Pathway module; Energy metabolism; Carbon fixation; Reductive citrate cycle (Arnon-Buchanan cycle) [PATH:map01200 map00720] | M00620; Pathway module; Energy metabolism; Carbon fixation; Incomplete reductive citrate cycle, acetyl-CoA => oxoglutarate [PATH:map01200 map00720] | M00009; Pathway module; Carbohydrate and lipid metabolism; Central carbohydrate metabolism; Citrate cycle (TCA cycl…	ko00020; Metabolism; Carbohydrate metabolism; Citrate cycle (TCA cycle) | ko01100; Metabolism; Global and overview maps; Metabolic pathways | ko01120; Metabolism; Global and overview maps; Microbial metabolism in diverse environments | ko01200; Metabolism; Global and overview maps; Carbon metabolism	ko00020; Metabolism; Carbohydrate metabolism; Citrate cycle (TCA cycle) | ko00720; Metabolism; Energy metabolism; Carbon fixation pathways in prokaryotes
-	K00183	0.00759951	0	0	0	0	0	0	K00183	prokaryotic molybdopterin-containing oxidoreductase family, molybdopterin binding subunit	-	-	-	-
-	K00208	0	0.00540851	0	0	0	0	0	fabI	enoyl-[acyl-carrier protein] reductase I [EC:1.3.1.9 1.3.1.10]	1.3.1.9,1.3.1.10	M00083; Pathway module; Carbohydrate and lipid metabolism; Fatty acid metabolism; Fatty acid biosynthesis, elongation [PATH:map01212 map00061] | M00572; Pathway module; Nucleotide and amino acid metabolism; Cofactor and vitamin biosynthesis; Pimeloyl-ACP biosynthesis, BioC-BioH pathway, malonyl-ACP => pimeloyl-ACP [PATH:map00780]	ko00061; Metabolism; Lipid metabolism; Fatty acid biosynthesis | ko00780; Metabolism; Metabolism of cofactors and vitamins; Biotin metabolism | ko01100; Metabolism; Global and overview maps; Metabolic pathways | ko01130; Metabolism; Global and overview maps; Biosynthesis of antibiotics | ko01212; Metabolism; Global and overview maps; Fatty acid metabolism	ko00061; Metabolism; Lipid metabolism; Fatty acid biosynthesis | ko00780; Metabolism; Metabolism of cofactors and vitamins; Biotin metabolism | ko00333; Metabolism; Biosynthesis of other secondary metabolites; Prodigiosin biosynthesis
Bifidobacterium_animali;Bifidobacterium_pseudolongum	K00215	0	0	0	0	0	0.000337594	0.00512512	dapB	4-hydroxy-tetrahydrodipicolinate reductase	1.17.1.8	M00016; Pathway module; Nucleotide and amino acid metabolism; Lysine metabolism; Lysine biosynthesis, succinyl-DAP pathway, aspartate => lysine [PATH:map01230 map00300] | M00525; Pathway module; Nucleotide and amino acid metabolism; Lysine metabolism; Lysine biosynthesis, acetyl-DAP pathway, aspartate => lysine [PATH:map01230 map00300] | M00526; Pathway module; Nucleotide and amino acid metabolis…	ko00261; Metabolism; Biosynthesis of other secondary metabolites; Monobactam biosynthesis | ko00300; Metabolism; Amino acid metabolism; Lysine biosynthesis | ko01100; Metabolism; Global and overview maps; Metabolic pathways | ko01110; Metabolism; Global and overview maps; Biosynthesis of secondary metabolites | ko01120; Metabolism; Global and overview maps; Microbial metabolism in diverse environ…	ko00300; Metabolism; Amino acid metabolism; Lysine biosynthesis | ko00261; Metabolism; Biosynthesis of other secondary metabolites; Monobactam biosynthesis
Bifidobacterium_pseudolongum;Bifidobacterium_animali	K00239	0	0	0	0.0357457	0	0.000415226	0.00483298	sdhA, frdA	succinate dehydrogenase / fumarate reductase, flavoprotein subunit [EC:1.3.5.1 1.3.5.4]	1.3.5.1,1.3.5.4	M00173; Pathway module; Energy metabolism; Carbon fixation; Reductive citrate cycle (Arnon-Buchanan cycle) [PATH:map01200 map00720] | M00376; Pathway module; Energy metabolism; Carbon fixation; 3-Hydroxypropionate bi-cycle [PATH:map01200 map00720] | M00374; Pathway module; Energy metabolism; Carbon fixation; Dicarboxylate-hydroxybutyrate cycle [PATH:map01200 map00720] | M00009; Pathway module; Ca…	ko00020; Metabolism; Carbohydrate metabolism; Citrate cycle (TCA cycle) | ko00190; Metabolism; Energy metabolism; Oxidative phosphorylation | ko00650; Metabolism; Carbohydrate metabolism; Butanoate metabolism | ko01100; Metabolism; Global and overview maps; Metabolic pathways | ko01110; Metabolism; Global and overview maps; Biosynthesis of secondary metabolites | ko01120; Metabolism; Global and o…	ko00020; Metabolism; Carbohydrate metabolism; Citrate cycle (TCA cycle) | ko00650; Metabolism; Carbohydrate metabolism; Butanoate metabolism | ko00190; Metabolism; Energy metabolism; Oxidative phosphorylation | ko00720; Metabolism; Energy metabolism; Carbon fixation pathways in prokaryotes | ko05134; Human Diseases; Infectious diseases: Bacterial; Legionellosis
Bifidobacterium_pseudolongum;Bifidobacterium_animali	K00240	0	0.0486542	0	0.0209888	0	0.00117387	0.00311402	sdhB, frdB	succinate dehydrogenase / fumarate reductase, iron-sulfur subunit [EC:1.3.5.1 1.3.5.4]	1.3.5.1,1.3.5.4	M00173; Pathway module; Energy metabolism; Carbon fixation; Reductive citrate cycle (Arnon-Buchanan cycle) [PATH:map01200 map00720] | M00376; Pathway module; Energy metabolism; Carbon fixation; 3-Hydroxypropionate bi-cycle [PATH:map01200 map00720] | M00374; Pathway module; Energy metabolism; Carbon fixation; Dicarboxylate-hydroxybutyrate cycle [PATH:map01200 map00720] | M00009; Pathway module; Ca…	ko00020; Metabolism; Carbohydrate metabolism; Citrate cycle (TCA cycle) | ko00190; Metabolism; Energy metabolism; Oxidative phosphorylation | ko00650; Metabolism; Carbohydrate metabolism; Butanoate metabolism | ko01100; Metabolism; Global and overview maps; Metabolic pathways | ko01110; Metabolism; Global and overview maps; Biosynthesis of secondary metabolites | ko01120; Metabolism; Global and o…	ko00020; Metabolism; Carbohydrate metabolism; Citrate cycle (TCA cycle) | ko00650; Metabolism; Carbohydrate metabolism; Butanoate metabolism | ko00190; Metabolism; Energy metabolism; Oxidative phosphorylation | ko00720; Metabolism; Energy metabolism; Carbon fixation pathways in prokaryotes
-	K00241	0	0	0	0	0	0.00172218	0.00111804	sdhC, frdC	succinate dehydrogenase / fumarate reductase, cytochrome b subunit	-	M00173; Pathway module; Energy metabolism; Carbon fixation; Reductive citrate cycle (Arnon-Buchanan cycle) [PATH:map01200 map00720] | M00376; Pathway module; Energy metabolism; Carbon fixation; 3-Hydroxypropionate bi-cycle [PATH:map01200 map00720] | M00374; Pathway module; Energy metabolism; Carbon fixation; Dicarboxylate-hydroxybutyrate cycle [PATH:map01200 map00720] | M00009; Pathway module; Ca…	ko00020; Metabolism; Carbohydrate metabolism; Citrate cycle (TCA cycle) | ko00190; Metabolism; Energy metabolism; Oxidative phosphorylation | ko00650; Metabolism; Carbohydrate metabolism; Butanoate metabolism | ko01100; Metabolism; Global and overview maps; Metabolic pathways | ko01110; Metabolism; Global and overview maps; Biosynthesis of secondary metabolites | ko01120; Metabolism; Global and o…	ko00020; Metabolism; Carbohydrate metabolism; Citrate cycle (TCA cycle) | ko00650; Metabolism; Carbohydrate metabolism; Butanoate metabolism | ko00190; Metabolism; Energy metabolism; Oxidative phosphorylation | ko00720; Metabolism; Energy metabolism; Carbon fixation pathways in prokaryotes
-	K00243	0	0	0	0	0.00953208	0.0398453	0.000281997	K00243	uncharacterized protein	-	-	-	-
-	K00244	0	0	0	0	0.0203787	0	0	frdA	fumarate reductase flavoprotein subunit	1.3.5.4	M00173; Pathway module; Energy metabolism; Carbon fixation; Reductive citrate cycle (Arnon-Buchanan cycle) [PATH:map01200 map00720] | M00009; Pathway module; Carbohydrate and lipid metabolism; Central carbohydrate metabolism; Citrate cycle (TCA cycle, Krebs cycle) [PATH:map01200 map00020] | M00011; Pathway module; Carbohydrate and lipid metabolism; Central carbohydrate metabolism; Citrate cycle, …	ko00020; Metabolism; Carbohydrate metabolism; Citrate cycle (TCA cycle) | ko00190; Metabolism; Energy metabolism; Oxidative phosphorylation | ko00620; Metabolism; Carbohydrate metabolism; Pyruvate metabolism | ko00650; Metabolism; Carbohydrate metabolism; Butanoate metabolism | ko01100; Metabolism; Global and overview maps; Metabolic pathways | ko01110; Metabolism; Global and overview maps; Biosy…	ko00020; Metabolism; Carbohydrate metabolism; Citrate cycle (TCA cycle) | ko00620; Metabolism; Carbohydrate metabolism; Pyruvate metabolism | ko00650; Metabolism; Carbohydrate metabolism; Butanoate metabolism | ko00190; Metabolism; Energy metabolism; Oxidative phosphorylation | ko00720; Metabolism; Energy metabolism; Carbon fixation pathways in prokaryotes | ko02020; Environmental Information Pro…
-	K00245	0.0477924	0	0	0	0	0	0	frdB	fumarate reductase iron-sulfur subunit	1.3.5.4	M00173; Pathway module; Energy metabolism; Carbon fixation; Reductive citrate cycle (Arnon-Buchanan cycle) [PATH:map01200 map00720] | M00009; Pathway module; Carbohydrate and lipid metabolism; Central carbohydrate metabolism; Citrate cycle (TCA cycle, Krebs cycle) [PATH:map01200 map00020] | M00011; Pathway module; Carbohydrate and lipid metabolism; Central carbohydrate metabolism; Citrate cycle, …	ko00020; Metabolism; Carbohydrate metabolism; Citrate cycle (TCA cycle) | ko00190; Metabolism; Energy metabolism; Oxidative phosphorylation | ko00620; Metabolism; Carbohydrate metabolism; Pyruvate metabolism | ko00650; Metabolism; Carbohydrate metabolism; Butanoate metabolism | ko01100; Metabolism; Global and overview maps; Metabolic pathways | ko01110; Metabolism; Global and overview maps; Biosy…	ko00020; Metabolism; Carbohydrate metabolism; Citrate cycle (TCA cycle) | ko00620; Metabolism; Carbohydrate metabolism; Pyruvate metabolism | ko00650; Metabolism; Carbohydrate metabolism; Butanoate metabolism | ko00190; Metabolism; Energy metabolism; Oxidative phosphorylation | ko00720; Metabolism; Energy metabolism; Carbon fixation pathways in prokaryotes | ko02020; Environmental Information Pro…
-	K00246	0.0483044	0	0	0	0	0	0	frdC	fumarate reductase subunit C	-	M00173; Pathway module; Energy metabolism; Carbon fixation; Reductive citrate cycle (Arnon-Buchanan cycle) [PATH:map01200 map00720] | M00009; Pathway module; Carbohydrate and lipid metabolism; Central carbohydrate metabolism; Citrate cycle (TCA cycle, Krebs cycle) [PATH:map01200 map00020] | M00011; Pathway module; Carbohydrate and lipid metabolism; Central carbohydrate metabolism; Citrate cycle, …	ko00020; Metabolism; Carbohydrate metabolism; Citrate cycle (TCA cycle) | ko00190; Metabolism; Energy metabolism; Oxidative phosphorylation | ko00620; Metabolism; Carbohydrate metabolism; Pyruvate metabolism | ko00650; Metabolism; Carbohydrate metabolism; Butanoate metabolism | ko01100; Metabolism; Global and overview maps; Metabolic pathways | ko01110; Metabolism; Global and overview maps; Biosy…	ko00020; Metabolism; Carbohydrate metabolism; Citrate cycle (TCA cycle) | ko00620; Metabolism; Carbohydrate metabolism; Pyruvate metabolism | ko00650; Metabolism; Carbohydrate metabolism; Butanoate metabolism | ko00190; Metabolism; Energy metabolism; Oxidative phosphorylation | ko00720; Metabolism; Energy metabolism; Carbon fixation pathways in prokaryotes | ko02020; Environmental Information Pro…
-	K00247	0	0.037037	0	0	0	0	0	frdD	fumarate reductase subunit D	-	M00173; Pathway module; Energy metabolism; Carbon fixation; Reductive citrate cycle (Arnon-Buchanan cycle) [PATH:map01200 map00720] | M00009; Pathway module; Carbohydrate and lipid metabolism; Central carbohydrate metabolism; Citrate cycle (TCA cycle, Krebs cycle) [PATH:map01200 map00020] | M00011; Pathway module; Carbohydrate and lipid metabolism; Central carbohydrate metabolism; Citrate cycle, …	ko00020; Metabolism; Carbohydrate metabolism; Citrate cycle (TCA cycle) | ko00190; Metabolism; Energy metabolism; Oxidative phosphorylation | ko00620; Metabolism; Carbohydrate metabolism; Pyruvate metabolism | ko00650; Metabolism; Carbohydrate metabolism; Butanoate metabolism | ko01100; Metabolism; Global and overview maps; Metabolic pathways | ko01110; Metabolism; Global and overview maps; Biosy…	ko00020; Metabolism; Carbohydrate metabolism; Citrate cycle (TCA cycle) | ko00620; Metabolism; Carbohydrate metabolism; Pyruvate metabolism | ko00650; Metabolism; Carbohydrate metabolism; Butanoate metabolism | ko00190; Metabolism; Energy metabolism; Oxidative phosphorylation | ko00720; Metabolism; Energy metabolism; Carbon fixation pathways in prokaryotes | ko02020; Environmental Information Pro…
-	K00249	0.0123457	0	0	0	0	0	0	ACADM, acd	acyl-CoA dehydrogenase	1.3.8.7	M00013; Pathway module; Carbohydrate and lipid metabolism; Other carbohydrate metabolism; Malonate semialdehyde pathway, propanoyl-CoA => acetyl-CoA [PATH:map01200 map00640] | M00087; Pathway module; Carbohydrate and lipid metabolism; Fatty acid metabolism; beta-Oxidation [PATH:map01212 map00071] | M00036; Pathway module; Nucleotide and amino acid metabolism; Branched-chain amino acid metabolism;…	ko00071; Metabolism; Lipid metabolism; Fatty acid degradation | ko00280; Metabolism; Amino acid metabolism; Valine, leucine and isoleucine degradation | ko00410; Metabolism; Metabolism of other amino acids; beta-Alanine metabolism | ko00640; Metabolism; Carbohydrate metabolism; Propanoate metabolism | ko01100; Metabolism; Global and overview maps; Metabolic pathways | ko01110; Metabolism; Global …	ko00640; Metabolism; Carbohydrate metabolism; Propanoate metabolism | ko00071; Metabolism; Lipid metabolism; Fatty acid degradation | ko00280; Metabolism; Amino acid metabolism; Valine, leucine and isoleucine degradation | ko00410; Metabolism; Metabolism of other amino acids; beta-Alanine metabolism | ko03320; Organismal Systems; Endocrine system; PPAR signaling pathway
-	K00252	0	0	0	0	0	0	0.0451819	GCDH, gcdH	glutaryl-CoA dehydrogenase	1.3.8.6	M00032; Pathway module; Nucleotide and amino acid metabolism; Lysine metabolism; Lysine degradation, lysine => saccharopine => acetoacetyl-CoA [PATH:map00310]	ko00071; Metabolism; Lipid metabolism; Fatty acid degradation | ko00310; Metabolism; Amino acid metabolism; Lysine degradation | ko00380; Metabolism; Amino acid metabolism; Tryptophan metabolism | ko01100; Metabolism; Global and overview maps; Metabolic pathways | ko01130; Metabolism; Global and overview maps; Biosynthesis of antibiotics	ko00071; Metabolism; Lipid metabolism; Fatty acid degradation | ko00310; Metabolism; Amino acid metabolism; Lysine degradation | ko00380; Metabolism; Amino acid metabolism; Tryptophan metabolism | ko00362; Metabolism; Xenobiotics biodegradation and metabolism; Benzoate degradation
-	K00259	0	0	0	0	0	0.00054906	0.00110656	ald	alanine dehydrogenase	1.4.1.1	-	ko00250; Metabolism; Amino acid metabolism; Alanine, aspartate and glutamate metabolism | ko00430; Metabolism; Metabolism of other amino acids; Taurine and hypotaurine metabolism | ko01100; Metabolism; Global and overview maps; Metabolic pathways	ko00250; Metabolism; Amino acid metabolism; Alanine, aspartate and glutamate metabolism | ko00430; Metabolism; Metabolism of other amino acids; Taurine and hypotaurine metabolism
Bifidobacterium_pseudolongum;Bifidobacterium_animali	K00262	0	0	0	0	0	0.000688722	0.00273886	E1.4.1.4, gdhA	glutamate dehydrogenase (NADP+)	1.4.1.4	-	ko00220; Metabolism; Amino acid metabolism; Arginine biosynthesis | ko00250; Metabolism; Amino acid metabolism; Alanine, aspartate and glutamate metabolism | ko00910; Metabolism; Energy metabolism; Nitrogen metabolism | ko01100; Metabolism; Global and overview maps; Metabolic pathways	ko00910; Metabolism; Energy metabolism; Nitrogen metabolism | ko00250; Metabolism; Amino acid metabolism; Alanine, aspartate and glutamate metabolism | ko00220; Metabolism; Amino acid metabolism; Arginine biosynthesis
Bifidobacterium_animali;Bifidobacterium_pseudolongum	K00265	0	0.00660711	0	0	0	0.0490169	0	gltB	glutamate synthase (NADPH/NADH) large chain [EC:1.4.1.13 1.4.1.14]	1.4.1.13,1.4.1.14	-	ko00250; Metabolism; Amino acid metabolism; Alanine, aspartate and glutamate metabolism | ko00910; Metabolism; Energy metabolism; Nitrogen metabolism | ko01100; Metabolism; Global and overview maps; Metabolic pathways | ko01110; Metabolism; Global and overview maps; Biosynthesis of secondary metabolites | ko01120; Metabolism; Global and overview maps; Microbial metabolism in diverse environments …	ko00910; Metabolism; Energy metabolism; Nitrogen metabolism | ko00250; Metabolism; Amino acid metabolism; Alanine, aspartate and glutamate metabolism
Bifidobacterium_pseudolongum;Bifidobacterium_animali	K00266	0	0	0	0	0.029705	0.00105056	0.00107174	gltD	glutamate synthase (NADPH/NADH) small chain [EC:1.4.1.13 1.4.1.14]	1.4.1.13,1.4.1.14	-	ko00250; Metabolism; Amino acid metabolism; Alanine, aspartate and glutamate metabolism | ko00910; Metabolism; Energy metabolism; Nitrogen metabolism | ko01100; Metabolism; Global and overview maps; Metabolic pathways | ko01110; Metabolism; Global and overview maps; Biosynthesis of secondary metabolites | ko01120; Metabolism; Global and overview maps; Microbial metabolism in diverse environments …	ko00910; Metabolism; Energy metabolism; Nitrogen metabolism | ko00250; Metabolism; Amino acid metabolism; Alanine, aspartate and glutamate metabolism
-	K00274	0	0.00411523	0	0	0	0	0	MAO, aofH	monoamine oxidase	1.4.3.4	M00135; Pathway module; Nucleotide and amino acid metabolism; Polyamine biosynthesis; GABA biosynthesis, eukaryotes, putrescine => GABA [PATH:map00330]	ko00260; Metabolism; Amino acid metabolism; Glycine, serine and threonine metabolism | ko00330; Metabolism; Amino acid metabolism; Arginine and proline metabolism | ko00340; Metabolism; Amino acid metabolism; Histidine metabolism | ko00350; Metabolism; Amino acid metabolism; Tyrosine metabolism | ko00360; Metabolism; Amino acid metabolism; Phenylalanine metabolism | ko00380; Metabolism; Amino aci…	ko00260; Metabolism; Amino acid metabolism; Glycine, serine and threonine metabolism | ko00330; Metabolism; Amino acid metabolism; Arginine and proline metabolism | ko00340; Metabolism; Amino acid metabolism; Histidine metabolism | ko00350; Metabolism; Amino acid metabolism; Tyrosine metabolism | ko00360; Metabolism; Amino acid metabolism; Phenylalanine metabolism | ko00380; Metabolism; Amino aci…
-	K00278	0	0	0	0	0	0.000998496	0.00474842	nadB	L-aspartate oxidase	1.4.3.16	M00115; Pathway module; Nucleotide and amino acid metabolism; Cofactor and vitamin biosynthesis; NAD biosynthesis, aspartate => NAD [PATH:map00760]	ko00250; Metabolism; Amino acid metabolism; Alanine, aspartate and glutamate metabolism | ko00760; Metabolism; Metabolism of cofactors and vitamins; Nicotinate and nicotinamide metabolism | ko01100; Metabolism; Global and overview maps; Metabolic pathways	ko00250; Metabolism; Amino acid metabolism; Alanine, aspartate and glutamate metabolism | ko00760; Metabolism; Metabolism of cofactors and vitamins; Nicotinate and nicotinamide metabolism
-	K00282	0	0	0	0	0	0.000437218	0.00439946	gcvPA	glycine dehydrogenase subunit 1	1.4.4.2	-	ko00260; Metabolism; Amino acid metabolism; Glycine, serine and threonine metabolism | ko00630; Metabolism; Carbohydrate metabolism; Glyoxylate and dicarboxylate metabolism | ko01100; Metabolism; Global and overview maps; Metabolic pathways | ko01110; Metabolism; Global and overview maps; Biosynthesis of secondary metabolites | ko01130; Metabolism; Global and overview maps; Biosynthesis of antibi…	ko00630; Metabolism; Carbohydrate metabolism; Glyoxylate and dicarboxylate metabolism | ko00260; Metabolism; Amino acid metabolism; Glycine, serine and threonine metabolism
-	K00283	0	0	0	0	0	0.000386278	0.00568701	gcvPB	glycine dehydrogenase subunit 2	1.4.4.2	-	ko00260; Metabolism; Amino acid metabolism; Glycine, serine and threonine metabolism | ko00630; Metabolism; Carbohydrate metabolism; Glyoxylate and dicarboxylate metabolism | ko01100; Metabolism; Global and overview maps; Metabolic pathways | ko01110; Metabolism; Global and overview maps; Biosynthesis of secondary metabolites | ko01130; Metabolism; Global and overview maps; Biosynthesis of antibi…	ko00630; Metabolism; Carbohydrate metabolism; Glyoxylate and dicarboxylate metabolism | ko00260; Metabolism; Amino acid metabolism; Glycine, serine and threonine metabolism
Bifidobacterium_animali;Bifidobacterium_pseudolongum	K00287	0	0	0	0.0158194	0.00988834	0.000291353	0.00013832	DHFR, folA	dihydrofolate reductase	1.5.1.3	M00126; Pathway module; Nucleotide and amino acid metabolism; Cofactor and vitamin biosynthesis; Tetrahydrofolate biosynthesis, GTP => THF [PATH:map00790 map00670] | M00840; Pathway module; Nucleotide and amino acid metabolism; Cofactor and vitamin biosynthesis; Tetrahydrofolate biosynthesis, mediated by ribA and trpF, GTP => THF [PATH:map00790]	ko00670; Metabolism; Metabolism of cofactors and vitamins; One carbon pool by folate | ko00790; Metabolism; Metabolism of cofactors and vitamins; Folate biosynthesis | ko01100; Metabolism; Global and overview maps; Metabolic pathways	ko00790; Metabolism; Metabolism of cofactors and vitamins; Folate biosynthesis | ko00670; Metabolism; Metabolism of cofactors and vitamins; One carbon pool by folate | ko01523; Human Diseases; Drug resistance: Antineoplastic; Antifolate resistance
-	K00290	0	0	0	0	0.0410188	0.00371222	0.000727186	LYS1	saccharopine dehydrogenase (NAD+, L-lysine forming)	1.5.1.7	M00030; Pathway module; Nucleotide and amino acid metabolism; Lysine metabolism; Lysine biosynthesis, AAA pathway, 2-oxoglutarate => 2-aminoadipate => lysine [PATH:map01230 map00300] | M00032; Pathway module; Nucleotide and amino acid metabolism; Lysine metabolism; Lysine degradation, lysine => saccharopine => acetoacetyl-CoA [PATH:map00310]	ko00300; Metabolism; Amino acid metabolism; Lysine biosynthesis | ko00310; Metabolism; Amino acid metabolism; Lysine degradation | ko01100; Metabolism; Global and overview maps; Metabolic pathways | ko01110; Metabolism; Global and overview maps; Biosynthesis of secondary metabolites | ko01130; Metabolism; Global and overview maps; Biosynthesis of antibiotics | ko01230; Metabolism; Global and over…	ko00300; Metabolism; Amino acid metabolism; Lysine biosynthesis | ko00310; Metabolism; Amino acid metabolism; Lysine degradation
-	K00304	0	0.037037	0	0	0	0	0	soxD	sarcosine oxidase, subunit delta	1.5.3.1	-	ko00260; Metabolism; Amino acid metabolism; Glycine, serine and threonine metabolism | ko01100; Metabolism; Global and overview maps; Metabolic pathways	ko00260; Metabolism; Amino acid metabolism; Glycine, serine and threonine metabolism
Bifidobacterium_pseudolongum;Bifidobacterium_animali	K00324	0	0.00593614	0	0	0	0	0	pntA	NAD(P) transhydrogenase subunit alpha	1.6.1.2	-	ko00760; Metabolism; Metabolism of cofactors and vitamins; Nicotinate and nicotinamide metabolism | ko01100; Metabolism; Global and overview maps; Metabolic pathways	ko00760; Metabolism; Metabolism of cofactors and vitamins; Nicotinate and nicotinamide metabolism
Bifidobacterium_pseudolongum;Bifidobacterium_animali	K00325	0	0.0278139	0	0	0	0	0	pntB	NAD(P) transhydrogenase subunit beta	1.6.1.2	-	ko00760; Metabolism; Metabolism of cofactors and vitamins; Nicotinate and nicotinamide metabolism | ko01100; Metabolism; Global and overview maps; Metabolic pathways	ko00760; Metabolism; Metabolism of cofactors and vitamins; Nicotinate and nicotinamide metabolism
-	K00330	0	0.0241655	0	0	0	0.0178513	0.00705663	nuoA	NADH-quinone oxidoreductase subunit A	1.6.5.3	M00144; Structural complex; Energy metabolism; ATP synthesis; NADH:quinone oxidoreductase, prokaryotes [PATH:map00190]	ko00190; Metabolism; Energy metabolism; Oxidative phosphorylation | ko01100; Metabolism; Global and overview maps; Metabolic pathways	ko00190; Metabolism; Energy metabolism; Oxidative phosphorylation
-	K00331	0	0.042555	0	0	0	0.00588158	0	nuoB	NADH-quinone oxidoreductase subunit B	1.6.5.3	M00144; Structural complex; Energy metabolism; ATP synthesis; NADH:quinone oxidoreductase, prokaryotes [PATH:map00190]	ko00190; Metabolism; Energy metabolism; Oxidative phosphorylation | ko01100; Metabolism; Global and overview maps; Metabolic pathways	ko00190; Metabolism; Energy metabolism; Oxidative phosphorylation
-	K00337	0	0.0313023	0	0	0	0.00549831	0.0155416	nuoH	NADH-quinone oxidoreductase subunit H	1.6.5.3	M00144; Structural complex; Energy metabolism; ATP synthesis; NADH:quinone oxidoreductase, prokaryotes [PATH:map00190]	ko00190; Metabolism; Energy metabolism; Oxidative phosphorylation | ko01100; Metabolism; Global and overview maps; Metabolic pathways	ko00190; Metabolism; Energy metabolism; Oxidative phosphorylation
-	K00338	0	0.018875	0	0	0	0.00313346	0.0192219	nuoI	NADH-quinone oxidoreductase subunit I	1.6.5.3	M00144; Structural complex; Energy metabolism; ATP synthesis; NADH:quinone oxidoreductase, prokaryotes [PATH:map00190]	ko00190; Metabolism; Energy metabolism; Oxidative phosphorylation | ko01100; Metabolism; Global and overview maps; Metabolic pathways	ko00190; Metabolism; Energy metabolism; Oxidative phosphorylation
-	K00339	0	0.0211024	0	0	0	0.00401917	0.0164127	nuoJ	NADH-quinone oxidoreductase subunit J	1.6.5.3	M00144; Structural complex; Energy metabolism; ATP synthesis; NADH:quinone oxidoreductase, prokaryotes [PATH:map00190]	ko00190; Metabolism; Energy metabolism; Oxidative phosphorylation | ko01100; Metabolism; Global and overview maps; Metabolic pathways	ko00190; Metabolism; Energy metabolism; Oxidative phosphorylation
-	K00340	0	0.0162905	0	0	0	0.0292758	0.0298282	nuoK	NADH-quinone oxidoreductase subunit K	1.6.5.3	M00144; Structural complex; Energy metabolism; ATP synthesis; NADH:quinone oxidoreductase, prokaryotes [PATH:map00190]	ko00190; Metabolism; Energy metabolism; Oxidative phosphorylation | ko01100; Metabolism; Global and overview maps; Metabolic pathways	ko00190; Metabolism; Energy metabolism; Oxidative phosphorylation
-	K00341	0	0.0172341	0	0.0403446	0	0.00349173	0.00977559	nuoL	NADH-quinone oxidoreductase subunit L	1.6.5.3	M00144; Structural complex; Energy metabolism; ATP synthesis; NADH:quinone oxidoreductase, prokaryotes [PATH:map00190]	ko00190; Metabolism; Energy metabolism; Oxidative phosphorylation | ko01100; Metabolism; Global and overview maps; Metabolic pathways	ko00190; Metabolism; Energy metabolism; Oxidative phosphorylation
-	K00342	0	0.0382029	0	0	0	0.00472838	0.0164928	nuoM	NADH-quinone oxidoreductase subunit M	1.6.5.3	M00144; Structural complex; Energy metabolism; ATP synthesis; NADH:quinone oxidoreductase, prokaryotes [PATH:map00190]	ko00190; Metabolism; Energy metabolism; Oxidative phosphorylation | ko01100; Metabolism; Global and overview maps; Metabolic pathways	ko00190; Metabolism; Energy metabolism; Oxidative phosphorylation
-	K00343	0	0.0354058	0	0	0	0.00344417	0.0170976	nuoN	NADH-quinone oxidoreductase subunit N	1.6.5.3	M00144; Structural complex; Energy metabolism; ATP synthesis; NADH:quinone oxidoreductase, prokaryotes [PATH:map00190]	ko00190; Metabolism; Energy metabolism; Oxidative phosphorylation | ko01100; Metabolism; Global and overview maps; Metabolic pathways	ko00190; Metabolism; Energy metabolism; Oxidative phosphorylation
-	K00346	0	0	0	0	0	0.000704511	0.000329443	nqrA	Na+-transporting NADH:ubiquinone oxidoreductase subunit A	1.6.5.8	-	-	-
-	K00347	0	0	0	0	0	0.000860902	0.000231108	nqrB	Na+-transporting NADH:ubiquinone oxidoreductase subunit B	1.6.5.8	-	-	-
-	K00348	0	0.0472124	0	0	0	0.000780075	0.000215803	nqrC	Na+-transporting NADH:ubiquinone oxidoreductase subunit C	1.6.5.8	-	-	-
-	K00349	0	0.0428517	0	0	0	0.000570677	0.00031146	nqrD	Na+-transporting NADH:ubiquinone oxidoreductase subunit D	1.6.5.8	-	-	-
-	K00350	0	0.0286202	0	0	0.0176213	0.00244398	0.000102736	nqrE	Na+-transporting NADH:ubiquinone oxidoreductase subunit E	1.6.5.8	-	-	-
-	K00351	0	0	0	0	0	0.000721617	0.000219246	nqrF	Na+-transporting NADH:ubiquinone oxidoreductase subunit F	1.6.5.8	-	-	-
-	K00364	0	0	0.0334694	0	0	0	0	E1.7.1.7, guaC	GMP reductase	1.7.1.7	-	ko00230; Metabolism; Nucleotide metabolism; Purine metabolism	ko00230; Metabolism; Nucleotide metabolism; Purine metabolism
-	K00374	0	0	0.0390968	0	0	0	0	narI, narV	nitrate reductase gamma subunit [EC:1.7.5.1 1.7.99.-]	1.7.5.1,1.7.99.-	M00530; Pathway module; Energy metabolism; Nitrogen metabolism; Dissimilatory nitrate reduction, nitrate => ammonia [PATH:map00910] | M00529; Pathway module; Energy metabolism; Nitrogen metabolism; Denitrification, nitrate => nitrogen [PATH:map00910]	ko00910; Metabolism; Energy metabolism; Nitrogen metabolism | ko01120; Metabolism; Global and overview maps; Microbial metabolism in diverse environments | ko02020; Environmental Information Processing; Signal transduction; Two-component system	ko00910; Metabolism; Energy metabolism; Nitrogen metabolism | ko02020; Environmental Information Processing; Signal transduction; Two-component system
-	K00375	0	0	0	0	0.0479219	0	0	K00375	GntR family transcriptional regulator / MocR family aminotransferase	-	-	-	-
Bifidobacterium_pseudolongum;Bifidobacterium_animali	K00382	0	0.0370129	0	0	0	0.00681635	0	DLD, lpd, pdhD	dihydrolipoamide dehydrogenase	1.8.1.4	M00307; Pathway module; Carbohydrate and lipid metabolism; Central carbohydrate metabolism; Pyruvate oxidation, pyruvate => acetyl-CoA [PATH:map01200 map00010 map00020 map00620] | M00009; Pathway module; Carbohydrate and lipid metabolism; Central carbohydrate metabolism; Citrate cycle (TCA cycle, Krebs cycle) [PATH:map01200 map00020] | M00011; Pathway module; Carbohydrate and lipid metabolism; Ce…	ko00010; Metabolism; Carbohydrate metabolism; Glycolysis / Gluconeogenesis | ko00020; Metabolism; Carbohydrate metabolism; Citrate cycle (TCA cycle) | ko00260; Metabolism; Amino acid metabolism; Glycine, serine and threonine metabolism | ko00280; Metabolism; Amino acid metabolism; Valine, leucine and isoleucine degradation | ko00620; Metabolism; Carbohydrate metabolism; Pyruvate metabolism | ko00…	ko00010; Metabolism; Carbohydrate metabolism; Glycolysis / Gluconeogenesis | ko00020; Metabolism; Carbohydrate metabolism; Citrate cycle (TCA cycle) | ko00620; Metabolism; Carbohydrate metabolism; Pyruvate metabolism | ko00630; Metabolism; Carbohydrate metabolism; Glyoxylate and dicarboxylate metabolism | ko00640; Metabolism; Carbohydrate metabolism; Propanoate metabolism | ko00260; Metabolism; A…
Bifidobacterium_pseudolongum;Bifidobacterium_animali	K00384	0	0.0029812	0.0324625	0	0	0.00407989	0	trxB, TRR	thioredoxin reductase (NADPH)	1.8.1.9	-	ko00450; Metabolism; Metabolism of other amino acids; Selenocompound metabolism	ko00450; Metabolism; Metabolism of other amino acids; Selenocompound metabolism
-	K00390	0	0.0423247	0	0	0	0	0	cysH	phosphoadenosine phosphosulfate reductase [EC:1.8.4.8 1.8.4.10]	1.8.4.8,1.8.4.10	M00176; Pathway module; Energy metabolism; Sulfur metabolism; Assimilatory sulfate reduction, sulfate => H2S [PATH:map00920]	ko00920; Metabolism; Energy metabolism; Sulfur metabolism | ko01100; Metabolism; Global and overview maps; Metabolic pathways	ko00920; Metabolism; Energy metabolism; Sulfur metabolism
-	K00425	0	0.0335306	0	0.0317746	0	0.00281034	0.00156457	cydA	cytochrome d ubiquinol oxidase subunit I	1.10.3.14	M00153; Structural complex; Energy metabolism; ATP synthesis; Cytochrome d ubiquinol oxidase [PATH:map00190]	ko00190; Metabolism; Energy metabolism; Oxidative phosphorylation | ko01100; Metabolism; Global and overview maps; Metabolic pathways | ko02020; Environmental Information Processing; Signal transduction; Two-component system	ko00190; Metabolism; Energy metabolism; Oxidative phosphorylation | ko02020; Environmental Information Processing; Signal transduction; Two-component system
-	K00426	0	0.0277606	0	0.0302576	0	0.00268816	0.00166003	cydB	cytochrome d ubiquinol oxidase subunit II	1.10.3.14	M00153; Structural complex; Energy metabolism; ATP synthesis; Cytochrome d ubiquinol oxidase [PATH:map00190]	ko00190; Metabolism; Energy metabolism; Oxidative phosphorylation | ko01100; Metabolism; Global and overview maps; Metabolic pathways | ko02020; Environmental Information Processing; Signal transduction; Two-component system	ko00190; Metabolism; Energy metabolism; Oxidative phosphorylation | ko02020; Environmental Information Processing; Signal transduction; Two-component system
-	K00432	0	0	0	0	0.0377901	0	0	gpx	glutathione peroxidase	1.11.1.9	-	ko00480; Metabolism; Metabolism of other amino acids; Glutathione metabolism | ko00590; Metabolism; Lipid metabolism; Arachidonic acid metabolism	ko00590; Metabolism; Lipid metabolism; Arachidonic acid metabolism | ko00480; Metabolism; Metabolism of other amino acids; Glutathione metabolism | ko04918; Organismal Systems; Endocrine system; Thyroid hormone synthesis
-	K00449	0	0	0	0	0	0	0.018885	pcaH	protocatechuate 3,4-dioxygenase, beta subunit	1.13.11.3	-	ko00362; Metabolism; Xenobiotics biodegradation and metabolism; Benzoate degradation | ko00624; Metabolism; Xenobiotics biodegradation and metabolism; Polycyclic aromatic hydrocarbon degradation | ko01100; Metabolism; Global and overview maps; Metabolic pathways | ko01120; Metabolism; Global and overview maps; Microbial metabolism in diverse environments | ko01220; Metabolism; Global and overview…	ko00362; Metabolism; Xenobiotics biodegradation and metabolism; Benzoate degradation | ko00624; Metabolism; Xenobiotics biodegradation and metabolism; Polycyclic aromatic hydrocarbon degradation
-	K00457	0	0	0	0	0	0	0.0370444	HPD, hppD	4-hydroxyphenylpyruvate dioxygenase	1.13.11.27	M00044; Pathway module; Nucleotide and amino acid metabolism; Aromatic amino acid metabolism; Tyrosine degradation, tyrosine => homogentisate [PATH:map00350]	ko00130; Metabolism; Metabolism of cofactors and vitamins; Ubiquinone and other terpenoid-quinone biosynthesis | ko00350; Metabolism; Amino acid metabolism; Tyrosine metabolism | ko00360; Metabolism; Amino acid metabolism; Phenylalanine metabolism | ko01100; Metabolism; Global and overview maps; Metabolic pathways	ko00350; Metabolism; Amino acid metabolism; Tyrosine metabolism | ko00360; Metabolism; Amino acid metabolism; Phenylalanine metabolism | ko00130; Metabolism; Metabolism of cofactors and vitamins; Ubiquinone and other terpenoid-quinone biosynthesis
-	K00481	0	0	0	0	0	0	0.0305152	pobA	p-hydroxybenzoate 3-monooxygenase	1.14.13.2	-	ko00362; Metabolism; Xenobiotics biodegradation and metabolism; Benzoate degradation | ko01100; Metabolism; Global and overview maps; Metabolic pathways | ko01120; Metabolism; Global and overview maps; Microbial metabolism in diverse environments | ko01220; Metabolism; Global and overview maps; Degradation of aromatic compounds	ko00362; Metabolism; Xenobiotics biodegradation and metabolism; Benzoate degradation
-	K00507	0	0.0123457	0	0	0	0	0	SCD, desC	stearoyl-CoA desaturase (Delta-9 desaturase)	1.14.19.1	-	ko01040; Metabolism; Lipid metabolism; Biosynthesis of unsaturated fatty acids | ko01212; Metabolism; Global and overview maps; Fatty acid metabolism	ko01040; Metabolism; Lipid metabolism; Biosynthesis of unsaturated fatty acids | ko04152; Environmental Information Processing; Signal transduction; AMPK signaling pathway | ko03320; Organismal Systems; Endocrine system; PPAR signaling pathway | ko04212; Organismal Systems; Aging; Longevity regulating pathway - worm
-	K00520	0	0	0	0	0	0	0.0256495	merA	mercuric reductase	1.16.1.1	-	-	-
-	K00523	0	0.0451472	0	0	0.0466786	0.0178878	0.0244224	ascD, ddhD, rfbI	CDP-4-dehydro-6-deoxyglucose reductase, E3	1.17.1.1	-	ko00520; Metabolism; Carbohydrate metabolism; Amino sugar and nucleotide sugar metabolism	ko00520; Metabolism; Carbohydrate metabolism; Amino sugar and nucleotide sugar metabolism
-	K00525	0	0.0100041	0	0	0	0.00782011	0.00391314	E1.17.4.1A, nrdA, nrdE	ribonucleoside-diphosphate reductase alpha chain	1.17.4.1	M00053; Pathway module; Nucleotide and amino acid metabolism; Pyrimidine metabolism; Pyrimidine deoxyribonuleotide biosynthesis, CDP/CTP => dCDP/dCTP,dTDP/dTTP [PATH:map00240]	ko00230; Metabolism; Nucleotide metabolism; Purine metabolism | ko00240; Metabolism; Nucleotide metabolism; Pyrimidine metabolism | ko01100; Metabolism; Global and overview maps; Metabolic pathways	ko00230; Metabolism; Nucleotide metabolism; Purine metabolism | ko00240; Metabolism; Nucleotide metabolism; Pyrimidine metabolism
Bifidobacterium_animali	K00526	0	0.0430451	0.0464903	0	0	0	0	E1.17.4.1B, nrdB, nrdF	ribonucleoside-diphosphate reductase beta chain	1.17.4.1	M00053; Pathway module; Nucleotide and amino acid metabolism; Pyrimidine metabolism; Pyrimidine deoxyribonuleotide biosynthesis, CDP/CTP => dCDP/dCTP,dTDP/dTTP [PATH:map00240]	ko00230; Metabolism; Nucleotide metabolism; Purine metabolism | ko00240; Metabolism; Nucleotide metabolism; Pyrimidine metabolism | ko01100; Metabolism; Global and overview maps; Metabolic pathways	ko00230; Metabolism; Nucleotide metabolism; Purine metabolism | ko00240; Metabolism; Nucleotide metabolism; Pyrimidine metabolism
-	K00527	0	0	0	0	0	0.0117367	0.00963459	rtpR	ribonucleoside-triphosphate reductase (thioredoxin)	1.17.4.2	M00053; Pathway module; Nucleotide and amino acid metabolism; Pyrimidine metabolism; Pyrimidine deoxyribonuleotide biosynthesis, CDP/CTP => dCDP/dCTP,dTDP/dTTP [PATH:map00240]	ko00230; Metabolism; Nucleotide metabolism; Purine metabolism | ko00240; Metabolism; Nucleotide metabolism; Pyrimidine metabolism | ko01100; Metabolism; Global and overview maps; Metabolic pathways	ko00230; Metabolism; Nucleotide metabolism; Purine metabolism | ko00240; Metabolism; Nucleotide metabolism; Pyrimidine metabolism
Bifidobacterium_pseudolongum;Bifidobacterium_animali	K00528	0	0	0	0	0	9.45489e-05	0.00163861	fpr	ferredoxin/flavodoxin---NADP+ reductase [EC:1.18.1.2 1.19.1.1]	1.18.1.2,1.19.1.1	-	-	-
-	K00547	0	0	0	0	0	0	0.00142606	mmuM, BHMT2	homocysteine S-methyltransferase	2.1.1.10	-	ko00270; Metabolism; Amino acid metabolism; Cysteine and methionine metabolism | ko01100; Metabolism; Global and overview maps; Metabolic pathways | ko01110; Metabolism; Global and overview maps; Biosynthesis of secondary metabolites	ko00270; Metabolism; Amino acid metabolism; Cysteine and methionine metabolism
-	K00549	0	0	0.0107462	0	0	0	0	metE	5-methyltetrahydropteroyltriglutamate--homocysteine methyltransferase	2.1.1.14	M00017; Pathway module; Nucleotide and amino acid metabolism; Cysteine and methionine metabolism; Methionine biosynthesis, apartate => homoserine => methionine [PATH:map01230 map00270]	ko00270; Metabolism; Amino acid metabolism; Cysteine and methionine metabolism | ko00450; Metabolism; Metabolism of other amino acids; Selenocompound metabolism | ko01100; Metabolism; Global and overview maps; Metabolic pathways | ko01110; Metabolism; Global and overview maps; Biosynthesis of secondary metabolites | ko01230; Metabolism; Global and overview maps; Biosynthesis of amino acids	ko00270; Metabolism; Amino acid metabolism; Cysteine and methionine metabolism | ko00450; Metabolism; Metabolism of other amino acids; Selenocompound metabolism
Bifidobacterium_animali	K00554	0	0.0419796	0	0	0	0.000434023	0.027391	trmD	tRNA (guanine37-N1)-methyltransferase	2.1.1.228	-	-	-
-	K00556	0	0	0	0	0	0.0406806	0	trmH	tRNA (guanosine-2'-O-)-methyltransferase	2.1.1.34	-	-	-
Bifidobacterium_pseudolongum;Bifidobacterium_animali	K00558	0	0	0	0	0.002923	0	0.0099935	DNMT1, dcm	DNA (cytosine-5)-methyltransferase 1	2.1.1.37	M00035; Pathway module; Nucleotide and amino acid metabolism; Cysteine and methionine metabolism; Methionine degradation [PATH:map00270]	ko00270; Metabolism; Amino acid metabolism; Cysteine and methionine metabolism | ko01100; Metabolism; Global and overview maps; Metabolic pathways	ko00270; Metabolism; Amino acid metabolism; Cysteine and methionine metabolism | ko05206; Human Diseases; Cancers: Overview; MicroRNAs in cancer
Bifidobacterium_animali	K00560	0	0.0174991	0	0.0436729	0.0119088	0.0012359	0.000149608	thyA, TYMS	thymidylate synthase	2.1.1.45	M00053; Pathway module; Nucleotide and amino acid metabolism; Pyrimidine metabolism; Pyrimidine deoxyribonuleotide biosynthesis, CDP/CTP => dCDP/dCTP,dTDP/dTTP [PATH:map00240]	ko00240; Metabolism; Nucleotide metabolism; Pyrimidine metabolism | ko00670; Metabolism; Metabolism of cofactors and vitamins; One carbon pool by folate | ko01100; Metabolism; Global and overview maps; Metabolic pathways	ko00240; Metabolism; Nucleotide metabolism; Pyrimidine metabolism | ko00670; Metabolism; Metabolism of cofactors and vitamins; One carbon pool by folate | ko01523; Human Diseases; Drug resistance: Antineoplastic; Antifolate resistance
Bifidobacterium_animali	K00563	0	0.0188037	0.029609	0	0	0	0	rlmA1	23S rRNA (guanine745-N1)-methyltransferase	2.1.1.187	-	-	-
Bifidobacterium_animali	K00567	0	0.00348392	0	0	0	0.047272	0	ogt, MGMT	methylated-DNA-[protein]-cysteine S-methyltransferase	2.1.1.63	-	-	-
Bifidobacterium_pseudolongum;Bifidobacterium_animali	K00574	0	0	0	0	0	0	0.0246788	cfa	cyclopropane-fatty-acyl-phospholipid synthase	2.1.1.79	-	-	-
-	K00600	0	0	0	0	0	6.93609e-05	0.00967859	glyA, SHMT	glycine hydroxymethyltransferase	2.1.2.1	M00346; Pathway module; Energy metabolism; Methane metabolism; Formaldehyde assimilation, serine pathway [PATH:map01200 map00680] | M00532; Pathway module; Carbohydrate and lipid metabolism; Other carbohydrate metabolism; Photorespiration [PATH:map01200 map00630] | M00140; Pathway module; Nucleotide and amino acid metabolism; Cofactor and vitamin biosynthesis; C1-unit interconversion, prokaryotes…	ko00260; Metabolism; Amino acid metabolism; Glycine, serine and threonine metabolism | ko00460; Metabolism; Metabolism of other amino acids; Cyanoamino acid metabolism | ko00630; Metabolism; Carbohydrate metabolism; Glyoxylate and dicarboxylate metabolism | ko00670; Metabolism; Metabolism of cofactors and vitamins; One carbon pool by folate | ko00680; Metabolism; Energy metabolism; Methane metabo…	ko00630; Metabolism; Carbohydrate metabolism; Glyoxylate and dicarboxylate metabolism | ko00680; Metabolism; Energy metabolism; Methane metabolism | ko00260; Metabolism; Amino acid metabolism; Glycine, serine and threonine metabolism | ko00460; Metabolism; Metabolism of other amino acids; Cyanoamino acid metabolism | ko00670; Metabolism; Metabolism of cofactors and vitamins; One carbon pool by fo…
Bifidobacterium_pseudolongum;Bifidobacterium_animali	K00602	0	0.0310125	0	0.0322366	0	0.00419944	0.0322081	purH	phosphoribosylaminoimidazolecarboxamide formyltransferase / IMP cyclohydrolase [EC:2.1.2.3 3.5.4.10]	2.1.2.3,3.5.4.10	M00048; Pathway module; Nucleotide and amino acid metabolism; Purine metabolism; Inosine monophosphate biosynthesis, PRPP + glutamine => IMP [PATH:map00230]	ko00230; Metabolism; Nucleotide metabolism; Purine metabolism | ko00670; Metabolism; Metabolism of cofactors and vitamins; One carbon pool by folate | ko01100; Metabolism; Global and overview maps; Metabolic pathways | ko01110; Metabolism; Global and overview maps; Biosynthesis of secondary metabolites | ko01130; Metabolism; Global and overview maps; Biosynthesis of antibiotics	ko00230; Metabolism; Nucleotide metabolism; Purine metabolism | ko00670; Metabolism; Metabolism of cofactors and vitamins; One carbon pool by folate | ko01523; Human Diseases; Drug resistance: Antineoplastic; Antifolate resistance
Bifidobacterium_pseudolongum;Bifidobacterium_animali	K00604	0	0	0.0183295	0	0	0	0	MTFMT, fmt	methionyl-tRNA formyltransferase	2.1.2.9	-	ko00670; Metabolism; Metabolism of cofactors and vitamins; One carbon pool by folate | ko00970; Genetic Information Processing; Translation; Aminoacyl-tRNA biosynthesis	ko00670; Metabolism; Metabolism of cofactors and vitamins; One carbon pool by folate | ko00970; Genetic Information Processing; Translation; Aminoacyl-tRNA biosynthesis
-	K00605	0	0	0	0	0	0.00602256	0	gcvT, AMT	aminomethyltransferase	2.1.2.10	M00532; Pathway module; Carbohydrate and lipid metabolism; Other carbohydrate metabolism; Photorespiration [PATH:map01200 map00630]	ko00260; Metabolism; Amino acid metabolism; Glycine, serine and threonine metabolism | ko00630; Metabolism; Carbohydrate metabolism; Glyoxylate and dicarboxylate metabolism | ko00670; Metabolism; Metabolism of cofactors and vitamins; One carbon pool by folate | ko01100; Metabolism; Global and overview maps; Metabolic pathways | ko01110; Metabolism; Global and overview maps; Biosynthesis of second…	ko00630; Metabolism; Carbohydrate metabolism; Glyoxylate and dicarboxylate metabolism | ko00260; Metabolism; Amino acid metabolism; Glycine, serine and threonine metabolism | ko00670; Metabolism; Metabolism of cofactors and vitamins; One carbon pool by folate
-	K00606	0	0	0	0	0	0.00098515	0.00570136	panB	3-methyl-2-oxobutanoate hydroxymethyltransferase	2.1.2.11	M00119; Pathway module; Nucleotide and amino acid metabolism; Cofactor and vitamin biosynthesis; Pantothenate biosynthesis, valine/L-aspartate => pantothenate [PATH:map00770]	ko00770; Metabolism; Metabolism of cofactors and vitamins; Pantothenate and CoA biosynthesis | ko01100; Metabolism; Global and overview maps; Metabolic pathways | ko01110; Metabolism; Global and overview maps; Biosynthesis of secondary metabolites	ko00770; Metabolism; Metabolism of cofactors and vitamins; Pantothenate and CoA biosynthesis
Bifidobacterium_pseudolongum;Bifidobacterium_animali	K00609	0	0.0115917	0	0	0	0.0035609	0.0412799	pyrB, PYR2	aspartate carbamoyltransferase catalytic subunit	2.1.3.2	M00051; Pathway module; Nucleotide and amino acid metabolism; Pyrimidine metabolism; Uridine monophosphate biosynthesis, glutamine (+ PRPP) => UMP [PATH:map00240]	ko00240; Metabolism; Nucleotide metabolism; Pyrimidine metabolism | ko00250; Metabolism; Amino acid metabolism; Alanine, aspartate and glutamate metabolism | ko01100; Metabolism; Global and overview maps; Metabolic pathways	ko00240; Metabolism; Nucleotide metabolism; Pyrimidine metabolism | ko00250; Metabolism; Amino acid metabolism; Alanine, aspartate and glutamate metabolism
Bifidobacterium_pseudolongum;Bifidobacterium_animali	K00610	0	0	0	0	0.015666	0.013063	0.000654486	pyrI	aspartate carbamoyltransferase regulatory subunit	-	M00051; Pathway module; Nucleotide and amino acid metabolism; Pyrimidine metabolism; Uridine monophosphate biosynthesis, glutamine (+ PRPP) => UMP [PATH:map00240]	ko00240; Metabolism; Nucleotide metabolism; Pyrimidine metabolism | ko00250; Metabolism; Amino acid metabolism; Alanine, aspartate and glutamate metabolism | ko01100; Metabolism; Global and overview maps; Metabolic pathways	ko00240; Metabolism; Nucleotide metabolism; Pyrimidine metabolism | ko00250; Metabolism; Amino acid metabolism; Alanine, aspartate and glutamate metabolism
-	K00612	0	0.0324656	0	0	0.0045407	0	0	E2.1.3.-	carbamoyltransferase	2.1.3.-	-	-	-
-	K00625	0	0.0155294	0	0	0	0.014019	0	E2.3.1.8, pta	phosphate acetyltransferase	2.3.1.8	M00579; Pathway module; Energy metabolism; Carbon fixation; Phosphate acetyltransferase-acetate kinase pathway, acetyl-CoA => acetate [PATH:map01200 map00720] | M00357; Pathway module; Energy metabolism; Methane metabolism; Methanogenesis, acetate => methane [PATH:map01200 map00680]	ko00430; Metabolism; Metabolism of other amino acids; Taurine and hypotaurine metabolism | ko00620; Metabolism; Carbohydrate metabolism; Pyruvate metabolism | ko00640; Metabolism; Carbohydrate metabolism; Propanoate metabolism | ko00680; Metabolism; Energy metabolism; Methane metabolism | ko01100; Metabolism; Global and overview maps; Metabolic pathways | ko01120; Metabolism; Global and overview …	ko00620; Metabolism; Carbohydrate metabolism; Pyruvate metabolism | ko00640; Metabolism; Carbohydrate metabolism; Propanoate metabolism | ko00720; Metabolism; Energy metabolism; Carbon fixation pathways in prokaryotes | ko00680; Metabolism; Energy metabolism; Methane metabolism | ko00430; Metabolism; Metabolism of other amino acids; Taurine and hypotaurine metabolism
Bifidobacterium_pseudolongum	K00640	0	0.0352015	0	0	0	0	0	cysE	serine O-acetyltransferase	2.3.1.30	M00021; Pathway module; Nucleotide and amino acid metabolism; Cysteine and methionine metabolism; Cysteine biosynthesis, serine => cysteine [PATH:map01200 map01230 map00270]	ko00270; Metabolism; Amino acid metabolism; Cysteine and methionine metabolism | ko00920; Metabolism; Energy metabolism; Sulfur metabolism | ko01100; Metabolism; Global and overview maps; Metabolic pathways | ko01110; Metabolism; Global and overview maps; Biosynthesis of secondary metabolites | ko01120; Metabolism; Global and overview maps; Microbial metabolism in diverse environments | ko01200; …	ko00920; Metabolism; Energy metabolism; Sulfur metabolism | ko00270; Metabolism; Amino acid metabolism; Cysteine and methionine metabolism | ko05111; Cellular Processes; Cellular community - prokaryotes; Biofilm formation - Vibrio cholerae
-	K00641	0	0.00441418	0	0	0	0.0418859	0	metX	homoserine O-acetyltransferase	2.3.1.31	-	ko00270; Metabolism; Amino acid metabolism; Cysteine and methionine metabolism | ko01100; Metabolism; Global and overview maps; Metabolic pathways | ko01130; Metabolism; Global and overview maps; Biosynthesis of antibiotics	ko00270; Metabolism; Amino acid metabolism; Cysteine and methionine metabolism
-	K00645	0	0	0	0	0	0.00923985	0.0235416	fabD	[acyl-carrier-protein] S-malonyltransferase	2.3.1.39	M00082; Pathway module; Carbohydrate and lipid metabolism; Fatty acid metabolism; Fatty acid biosynthesis, initiation [PATH:map01212 map00061]	ko00061; Metabolism; Lipid metabolism; Fatty acid biosynthesis | ko01100; Metabolism; Global and overview maps; Metabolic pathways | ko01130; Metabolism; Global and overview maps; Biosynthesis of antibiotics | ko01212; Metabolism; Global and overview maps; Fatty acid metabolism	ko00061; Metabolism; Lipid metabolism; Fatty acid biosynthesis | ko00333; Metabolism; Biosynthesis of other secondary metabolites; Prodigiosin biosynthesis
-	K00648	0	0	0	0.0477902	0	0.000767481	0.00875129	fabH	3-oxoacyl-[acyl-carrier-protein] synthase III	2.3.1.180	M00082; Pathway module; Carbohydrate and lipid metabolism; Fatty acid metabolism; Fatty acid biosynthesis, initiation [PATH:map01212 map00061] | M00083; Pathway module; Carbohydrate and lipid metabolism; Fatty acid metabolism; Fatty acid biosynthesis, elongation [PATH:map01212 map00061]	ko00061; Metabolism; Lipid metabolism; Fatty acid biosynthesis | ko01100; Metabolism; Global and overview maps; Metabolic pathways | ko01212; Metabolism; Global and overview maps; Fatty acid metabolism	ko00061; Metabolism; Lipid metabolism; Fatty acid biosynthesis
Bifidobacterium_pseudolongum;Bifidobacterium_animali	K00651	0	0	0	0	0.0112946	0	0	metA	homoserine O-succinyltransferase	2.3.1.46	M00017; Pathway module; Nucleotide and amino acid metabolism; Cysteine and methionine metabolism; Methionine biosynthesis, apartate => homoserine => methionine [PATH:map01230 map00270]	ko00270; Metabolism; Amino acid metabolism; Cysteine and methionine metabolism | ko00920; Metabolism; Energy metabolism; Sulfur metabolism | ko01100; Metabolism; Global and overview maps; Metabolic pathways | ko01110; Metabolism; Global and overview maps; Biosynthesis of secondary metabolites | ko01230; Metabolism; Global and overview maps; Biosynthesis of amino acids	ko00920; Metabolism; Energy metabolism; Sulfur metabolism | ko00270; Metabolism; Amino acid metabolism; Cysteine and methionine metabolism
-	K00652	0	0	0	0	0	0.0018844	0.0114004	bioF	8-amino-7-oxononanoate synthase	2.3.1.47	M00123; Pathway module; Nucleotide and amino acid metabolism; Cofactor and vitamin biosynthesis; Biotin biosynthesis, pimeloyl-ACP/CoA => biotin [PATH:map00780] | M00573; Pathway module; Nucleotide and amino acid metabolism; Cofactor and vitamin biosynthesis; Biotin biosynthesis, BioI pathway, long-chain-acyl-ACP => pimeloyl-ACP => biotin [PATH:map00780] | M00577; Pathway module; Nucleotide and a…	ko00780; Metabolism; Metabolism of cofactors and vitamins; Biotin metabolism | ko01100; Metabolism; Global and overview maps; Metabolic pathways	ko00780; Metabolism; Metabolism of cofactors and vitamins; Biotin metabolism
Bifidobacterium_animali	K00655	0	0	0	0	0	0	0.0181471	plsC	1-acyl-sn-glycerol-3-phosphate acyltransferase	2.3.1.51	M00089; Pathway module; Carbohydrate and lipid metabolism; Lipid metabolism; Triacylglycerol biosynthesis [PATH:map00561]	ko00561; Metabolism; Lipid metabolism; Glycerolipid metabolism | ko00564; Metabolism; Lipid metabolism; Glycerophospholipid metabolism | ko01100; Metabolism; Global and overview maps; Metabolic pathways | ko01110; Metabolism; Global and overview maps; Biosynthesis of secondary metabolites	ko00561; Metabolism; Lipid metabolism; Glycerolipid metabolism | ko00564; Metabolism; Lipid metabolism; Glycerophospholipid metabolism
-	K00657	0	0.0438596	0	0	0.00908945	0.00172538	9.0109e-05	speG, SAT	diamine N-acetyltransferase	2.3.1.57	M00135; Pathway module; Nucleotide and amino acid metabolism; Polyamine biosynthesis; GABA biosynthesis, eukaryotes, putrescine => GABA [PATH:map00330]	ko00330; Metabolism; Amino acid metabolism; Arginine and proline metabolism | ko01100; Metabolism; Global and overview maps; Metabolic pathways	ko00330; Metabolism; Amino acid metabolism; Arginine and proline metabolism | ko04216; Cellular Processes; Cell growth and death; Ferroptosis
-	K00662	0	0	0	0	0	0	0.0308565	aacC	aminoglycoside 3-N-acetyltransferase	2.3.1.81	-	-	-
-	K00677	0	0.0427955	0	0	0	0.00126447	0.00385575	lpxA	UDP-N-acetylglucosamine acyltransferase	2.3.1.129	M00060; Pathway module; Carbohydrate and lipid metabolism; Lipopolysaccharide metabolism; Lipopolysaccharide biosynthesis, KDO2-lipid A [PATH:map00540]	ko00540; Metabolism; Glycan biosynthesis and metabolism; Lipopolysaccharide biosynthesis | ko01100; Metabolism; Global and overview maps; Metabolic pathways | ko01503; Human Diseases; Drug resistance: Antimicrobial; Cationic antimicrobial peptide (CAMP) resistance	ko00540; Metabolism; Glycan biosynthesis and metabolism; Lipopolysaccharide biosynthesis | ko01503; Human Diseases; Drug resistance: Antimicrobial; Cationic antimicrobial peptide (CAMP) resistance
Bifidobacterium_animali	K00690	0	0	0	0	0.0107106	0	0.00899713	E2.4.1.7	sucrose phosphorylase	2.4.1.7	-	ko00500; Metabolism; Carbohydrate metabolism; Starch and sucrose metabolism	ko00500; Metabolism; Carbohydrate metabolism; Starch and sucrose metabolism
-	K00691	0	0	0	0	0	0.0121006	0.0285686	mapA	maltose phosphorylase	2.4.1.8	-	ko00500; Metabolism; Carbohydrate metabolism; Starch and sucrose metabolism | ko01100; Metabolism; Global and overview maps; Metabolic pathways	ko00500; Metabolism; Carbohydrate metabolism; Starch and sucrose metabolism
-	K00700	0	0	0	0.00519654	0.00155411	0	0.0117373	GBE1, glgB	1,4-alpha-glucan branching enzyme	2.4.1.18	M00565; Pathway module; Carbohydrate and lipid metabolism; Other carbohydrate metabolism; Trehalose biosynthesis, D-glucose 1P => trehalose [PATH:map00500]	ko00500; Metabolism; Carbohydrate metabolism; Starch and sucrose metabolism | ko01100; Metabolism; Global and overview maps; Metabolic pathways | ko01110; Metabolism; Global and overview maps; Biosynthesis of secondary metabolites	ko00500; Metabolism; Carbohydrate metabolism; Starch and sucrose metabolism
-	K00702	0	0	0	0	0	0	0.0027687	E2.4.1.20	cellobiose phosphorylase	2.4.1.20	-	ko00500; Metabolism; Carbohydrate metabolism; Starch and sucrose metabolism | ko01100; Metabolism; Global and overview maps; Metabolic pathways	ko00500; Metabolism; Carbohydrate metabolism; Starch and sucrose metabolism
-	K00703	0	0	0	0	0	0.00450282	0.00836751	glgA	starch synthase	2.4.1.21	M00565; Pathway module; Carbohydrate and lipid metabolism; Other carbohydrate metabolism; Trehalose biosynthesis, D-glucose 1P => trehalose [PATH:map00500]	ko00500; Metabolism; Carbohydrate metabolism; Starch and sucrose metabolism | ko01100; Metabolism; Global and overview maps; Metabolic pathways | ko01110; Metabolism; Global and overview maps; Biosynthesis of secondary metabolites	ko00500; Metabolism; Carbohydrate metabolism; Starch and sucrose metabolism | ko02026; Cellular Processes; Cellular community - prokaryotes; Biofilm formation - Escherichia coli
Bifidobacterium_animali	K00705	0	0	0	0	0	0.0365043	0.0187953	malQ	4-alpha-glucanotransferase	2.4.1.25	-	ko00500; Metabolism; Carbohydrate metabolism; Starch and sucrose metabolism | ko01100; Metabolism; Global and overview maps; Metabolic pathways	ko00500; Metabolism; Carbohydrate metabolism; Starch and sucrose metabolism
-	K00712	0	0	0	0	0	0.0179291	0.00250813	tagE	poly(glycerol-phosphate) alpha-glucosyltransferase	2.4.1.52	-	-	-
Bifidobacterium_animali	K00721	0	0	0	0	0.0307213	0.000266165	3.61584e-05	DPM1	dolichol-phosphate mannosyltransferase	2.4.1.83	-	ko00510; Metabolism; Glycan biosynthesis and metabolism; N-Glycan biosynthesis | ko01100; Metabolism; Global and overview maps; Metabolic pathways	ko00510; Metabolism; Glycan biosynthesis and metabolism; N-Glycan biosynthesis
-	K00748	0	0.0364509	0	0	0	0.00120752	0.00264339	lpxB	lipid-A-disaccharide synthase	2.4.1.182	M00060; Pathway module; Carbohydrate and lipid metabolism; Lipopolysaccharide metabolism; Lipopolysaccharide biosynthesis, KDO2-lipid A [PATH:map00540]	ko00540; Metabolism; Glycan biosynthesis and metabolism; Lipopolysaccharide biosynthesis | ko01100; Metabolism; Global and overview maps; Metabolic pathways	ko00540; Metabolism; Glycan biosynthesis and metabolism; Lipopolysaccharide biosynthesis
-	K00757	0	0	0	0	0.0385141	0.00172932	0.00142204	udp, UPP	uridine phosphorylase	2.4.2.3	-	ko00240; Metabolism; Nucleotide metabolism; Pyrimidine metabolism | ko01100; Metabolism; Global and overview maps; Metabolic pathways	ko00240; Metabolism; Nucleotide metabolism; Pyrimidine metabolism | ko00983; Metabolism; Xenobiotics biodegradation and metabolism; Drug metabolism - other enzymes
Bifidobacterium_animali	K00759	0	0.0220043	0	0	0	0.00012312	0.0102175	APRT, apt	adenine phosphoribosyltransferase	2.4.2.7	-	ko00230; Metabolism; Nucleotide metabolism; Purine metabolism | ko01100; Metabolism; Global and overview maps; Metabolic pathways	ko00230; Metabolism; Nucleotide metabolism; Purine metabolism
Bifidobacterium_pseudolongum;Bifidobacterium_animali	K00760	0	0.0259495	0	0	0	0.000314098	0.00667974	hprT, hpt, HPRT1	hypoxanthine phosphoribosyltransferase	2.4.2.8	-	ko00230; Metabolism; Nucleotide metabolism; Purine metabolism | ko01100; Metabolism; Global and overview maps; Metabolic pathways | ko01110; Metabolism; Global and overview maps; Biosynthesis of secondary metabolites	ko00230; Metabolism; Nucleotide metabolism; Purine metabolism | ko00983; Metabolism; Xenobiotics biodegradation and metabolism; Drug metabolism - other enzymes
Bifidobacterium_pseudolongum;Bifidobacterium_animali	K00761	0	0	0	0	0.00103467	0.000191541	0.000244691	upp, UPRT	uracil phosphoribosyltransferase	2.4.2.9	-	ko00240; Metabolism; Nucleotide metabolism; Pyrimidine metabolism | ko01100; Metabolism; Global and overview maps; Metabolic pathways	ko00240; Metabolism; Nucleotide metabolism; Pyrimidine metabolism
Bifidobacterium_animali	K00762	0	0	0	0	0.0349556	0.00263102	0.00932791	pyrE	orotate phosphoribosyltransferase	2.4.2.10	M00051; Pathway module; Nucleotide and amino acid metabolism; Pyrimidine metabolism; Uridine monophosphate biosynthesis, glutamine (+ PRPP) => UMP [PATH:map00240]	ko00240; Metabolism; Nucleotide metabolism; Pyrimidine metabolism | ko01100; Metabolism; Global and overview maps; Metabolic pathways	ko00240; Metabolism; Nucleotide metabolism; Pyrimidine metabolism
Bifidobacterium_pseudolongum;Bifidobacterium_animali	K00763	0	0	0	0	0	0	0.024912	pncB, NAPRT1	nicotinate phosphoribosyltransferase	6.3.4.21	-	ko00760; Metabolism; Metabolism of cofactors and vitamins; Nicotinate and nicotinamide metabolism | ko01100; Metabolism; Global and overview maps; Metabolic pathways	ko00760; Metabolism; Metabolism of cofactors and vitamins; Nicotinate and nicotinamide metabolism
Bifidobacterium_pseudolongum;Bifidobacterium_animali	K00764	0	0.0298	0	0	0.0142794	0.0151688	0.0268931	purF, PPAT	amidophosphoribosyltransferase	2.4.2.14	M00048; Pathway module; Nucleotide and amino acid metabolism; Purine metabolism; Inosine monophosphate biosynthesis, PRPP + glutamine => IMP [PATH:map00230]	ko00230; Metabolism; Nucleotide metabolism; Purine metabolism | ko00250; Metabolism; Amino acid metabolism; Alanine, aspartate and glutamate metabolism | ko01100; Metabolism; Global and overview maps; Metabolic pathways | ko01110; Metabolism; Global and overview maps; Biosynthesis of secondary metabolites | ko01130; Metabolism; Global and overview maps; Biosynthesis of antibiotics	ko00230; Metabolism; Nucleotide metabolism; Purine metabolism | ko00250; Metabolism; Amino acid metabolism; Alanine, aspartate and glutamate metabolism
Bifidobacterium_pseudolongum;Bifidobacterium_animali	K00766	0	0	0	0	0	0.0150735	0.000306486	trpD	anthranilate phosphoribosyltransferase	2.4.2.18	M00023; Pathway module; Nucleotide and amino acid metabolism; Aromatic amino acid metabolism; Tryptophan biosynthesis, chorismate => tryptophan [PATH:map01230 map00400]	ko00400; Metabolism; Amino acid metabolism; Phenylalanine, tyrosine and tryptophan biosynthesis | ko01100; Metabolism; Global and overview maps; Metabolic pathways | ko01110; Metabolism; Global and overview maps; Biosynthesis of secondary metabolites | ko01130; Metabolism; Global and overview maps; Biosynthesis of antibiotics | ko01230; Metabolism; Global and overview maps; Biosynthesis of amino …	ko00400; Metabolism; Amino acid metabolism; Phenylalanine, tyrosine and tryptophan biosynthesis
-	K00767	0	0.0288191	0	0	0	0.00510376	0.020891	nadC, QPRT	nicotinate-nucleotide pyrophosphorylase (carboxylating)	2.4.2.19	M00115; Pathway module; Nucleotide and amino acid metabolism; Cofactor and vitamin biosynthesis; NAD biosynthesis, aspartate => NAD [PATH:map00760]	ko00760; Metabolism; Metabolism of cofactors and vitamins; Nicotinate and nicotinamide metabolism | ko01100; Metabolism; Global and overview maps; Metabolic pathways	ko00760; Metabolism; Metabolism of cofactors and vitamins; Nicotinate and nicotinamide metabolism
Bifidobacterium_animali;Bifidobacterium_pseudolongum	K00773	0	0.0101796	0	0	0	0.000966917	0	tgt, QTRT1	queuine tRNA-ribosyltransferase	2.4.2.29	-	-	-
Bifidobacterium_pseudolongum;Bifidobacterium_animali	K00783	0	0.0112609	0	0	0	0.00129436	0.0104322	rlmH	23S rRNA (pseudouridine1915-N3)-methyltransferase	2.1.1.177	-	-	-
-	K00784	0	0	0	0	0.00536947	0.000539474	0.000164339	rnz	ribonuclease Z	3.1.26.11	-	ko03013; Genetic Information Processing; Translation; RNA transport	ko03013; Genetic Information Processing; Translation; RNA transport
-	K00788	0	0	0	0	0	0.0128784	0	thiE	thiamine-phosphate pyrophosphorylase	2.5.1.3	M00127; Pathway module; Nucleotide and amino acid metabolism; Cofactor and vitamin biosynthesis; Thiamine biosynthesis, AIR => thiamine-P/thiamine-2P [PATH:map00730]	ko00730; Metabolism; Metabolism of cofactors and vitamins; Thiamine metabolism | ko01100; Metabolism; Global and overview maps; Metabolic pathways	ko00730; Metabolism; Metabolism of cofactors and vitamins; Thiamine metabolism
Bifidobacterium_pseudolongum	K00790	0	0	0.0181805	0	0	0	0	murA	UDP-N-acetylglucosamine 1-carboxyvinyltransferase	2.5.1.7	-	ko00520; Metabolism; Carbohydrate metabolism; Amino sugar and nucleotide sugar metabolism | ko00550; Metabolism; Glycan biosynthesis and metabolism; Peptidoglycan biosynthesis | ko01100; Metabolism; Global and overview maps; Metabolic pathways	ko00520; Metabolism; Carbohydrate metabolism; Amino sugar and nucleotide sugar metabolism | ko00550; Metabolism; Glycan biosynthesis and metabolism; Peptidoglycan biosynthesis
Bifidobacterium_pseudolongum;Bifidobacterium_animali	K00791	0	0.0275793	0	0	0	0.000584023	0.00309585	miaA, TRIT1	tRNA dimethylallyltransferase	2.5.1.75	-	ko01100; Metabolism; Global and overview maps; Metabolic pathways | ko01110; Metabolism; Global and overview maps; Biosynthesis of secondary metabolites	ko00908; Metabolism; Metabolism of terpenoids and polyketides; Zeatin biosynthesis
-	K00793	0	0	0	0	0	0.000545489	0.00270844	ribE, RIB5	riboflavin synthase	2.5.1.9	M00125; Pathway module; Nucleotide and amino acid metabolism; Cofactor and vitamin biosynthesis; Riboflavin biosynthesis, GTP => riboflavin/FMN/FAD [PATH:map00740]	ko00740; Metabolism; Metabolism of cofactors and vitamins; Riboflavin metabolism | ko01100; Metabolism; Global and overview maps; Metabolic pathways | ko01110; Metabolism; Global and overview maps; Biosynthesis of secondary metabolites	ko00740; Metabolism; Metabolism of cofactors and vitamins; Riboflavin metabolism
-	K00794	0	0.02838	0	0	0	0.00165169	0.00170098	ribH, RIB4	6,7-dimethyl-8-ribityllumazine synthase	2.5.1.78	M00125; Pathway module; Nucleotide and amino acid metabolism; Cofactor and vitamin biosynthesis; Riboflavin biosynthesis, GTP => riboflavin/FMN/FAD [PATH:map00740]	ko00740; Metabolism; Metabolism of cofactors and vitamins; Riboflavin metabolism | ko01100; Metabolism; Global and overview maps; Metabolic pathways | ko01110; Metabolism; Global and overview maps; Biosynthesis of secondary metabolites	ko00740; Metabolism; Metabolism of cofactors and vitamins; Riboflavin metabolism
-	K00795	0	0	0.00609195	0	0	0	0	ispA	farnesyl diphosphate synthase [EC:2.5.1.1 2.5.1.10]	2.5.1.1,2.5.1.10	M00364; Pathway module; Carbohydrate and lipid metabolism; Terpenoid backbone biosynthesis; C10-C20 isoprenoid biosynthesis, bacteria [PATH:map00900]	ko00900; Metabolism; Metabolism of terpenoids and polyketides; Terpenoid backbone biosynthesis | ko01100; Metabolism; Global and overview maps; Metabolic pathways | ko01110; Metabolism; Global and overview maps; Biosynthesis of secondary metabolites | ko01130; Metabolism; Global and overview maps; Biosynthesis of antibiotics	ko00900; Metabolism; Metabolism of terpenoids and polyketides; Terpenoid backbone biosynthesis
-	K00796	0	0	0	0	0	0.0046532	0	folP	dihydropteroate synthase	2.5.1.15	M00126; Pathway module; Nucleotide and amino acid metabolism; Cofactor and vitamin biosynthesis; Tetrahydrofolate biosynthesis, GTP => THF [PATH:map00790 map00670] | M00841; Pathway module; Nucleotide and amino acid metabolism; Cofactor and vitamin biosynthesis; Tetrahydrofolate biosynthesis, mediated by PTPS, GTP => THF [PATH:map00790]	ko00790; Metabolism; Metabolism of cofactors and vitamins; Folate biosynthesis | ko01100; Metabolism; Global and overview maps; Metabolic pathways	ko00790; Metabolism; Metabolism of cofactors and vitamins; Folate biosynthesis
-	K00798	0	0	0	0	0.0372821	0.000540414	5.49072e-05	MMAB, pduO	cob(I)alamin adenosyltransferase	2.5.1.17	M00122; Pathway module; Nucleotide and amino acid metabolism; Cofactor and vitamin biosynthesis; Cobalamin biosynthesis, cobinamide => cobalamin [PATH:map00860]	ko00860; Metabolism; Metabolism of cofactors and vitamins; Porphyrin and chlorophyll metabolism | ko01100; Metabolism; Global and overview maps; Metabolic pathways	ko00860; Metabolism; Metabolism of cofactors and vitamins; Porphyrin and chlorophyll metabolism
Bifidobacterium_pseudolongum;Bifidobacterium_animali	K00800	0	0.0309789	0	0	0.00693411	0.0124697	0.00222766	aroA	3-phosphoshikimate 1-carboxyvinyltransferase	2.5.1.19	M00022; Pathway module; Nucleotide and amino acid metabolism; Aromatic amino acid metabolism; Shikimate pathway, phosphoenolpyruvate + erythrose-4P => chorismate [PATH:map01230 map00400]	ko00400; Metabolism; Amino acid metabolism; Phenylalanine, tyrosine and tryptophan biosynthesis | ko01100; Metabolism; Global and overview maps; Metabolic pathways | ko01110; Metabolism; Global and overview maps; Biosynthesis of secondary metabolites | ko01130; Metabolism; Global and overview maps; Biosynthesis of antibiotics | ko01230; Metabolism; Global and overview maps; Biosynthesis of amino …	ko00400; Metabolism; Amino acid metabolism; Phenylalanine, tyrosine and tryptophan biosynthesis
Bifidobacterium_pseudolongum;Bifidobacterium_animali	K00806	0	0	0	0	0	0.000222932	0.0225439	uppS	undecaprenyl diphosphate synthase	2.5.1.31	-	ko00900; Metabolism; Metabolism of terpenoids and polyketides; Terpenoid backbone biosynthesis | ko01110; Metabolism; Global and overview maps; Biosynthesis of secondary metabolites	ko00900; Metabolism; Metabolism of terpenoids and polyketides; Terpenoid backbone biosynthesis
-	K00812	0	0	0	0	0	0.000683271	0.00110484	aspB	aspartate aminotransferase	2.6.1.1	-	ko00220; Metabolism; Amino acid metabolism; Arginine biosynthesis | ko00250; Metabolism; Amino acid metabolism; Alanine, aspartate and glutamate metabolism | ko00270; Metabolism; Amino acid metabolism; Cysteine and methionine metabolism | ko00330; Metabolism; Amino acid metabolism; Arginine and proline metabolism | ko00350; Metabolism; Amino acid metabolism; Tyrosine metabolism | ko00360; Metabol…	ko00250; Metabolism; Amino acid metabolism; Alanine, aspartate and glutamate metabolism | ko00270; Metabolism; Amino acid metabolism; Cysteine and methionine metabolism | ko00220; Metabolism; Amino acid metabolism; Arginine biosynthesis | ko00330; Metabolism; Amino acid metabolism; Arginine and proline metabolism | ko00350; Metabolism; Amino acid metabolism; Tyrosine metabolism | ko00360; Metabol…
Bifidobacterium_animali	K00820	0	0	0	0	0	0.0251194	0.00555787	glmS, GFPT	glucosamine---fructose-6-phosphate aminotransferase (isomerizing)	2.6.1.16	-	ko00250; Metabolism; Amino acid metabolism; Alanine, aspartate and glutamate metabolism | ko00520; Metabolism; Carbohydrate metabolism; Amino sugar and nucleotide sugar metabolism | ko01100; Metabolism; Global and overview maps; Metabolic pathways | ko01130; Metabolism; Global and overview maps; Biosynthesis of antibiotics	ko00520; Metabolism; Carbohydrate metabolism; Amino sugar and nucleotide sugar metabolism | ko00250; Metabolism; Amino acid metabolism; Alanine, aspartate and glutamate metabolism | ko04931; Human Diseases; Endocrine and metabolic diseases; Insulin resistance
Bifidobacterium_pseudolongum;Bifidobacterium_animali	K00826	0	0	0	0	0	0.00338346	0.00113354	E2.6.1.42, ilvE	branched-chain amino acid aminotransferase	2.6.1.42	M00019; Pathway module; Nucleotide and amino acid metabolism; Branched-chain amino acid metabolism; Valine/isoleucine biosynthesis, pyruvate => valine / 2-oxobutanoate => isoleucine [PATH:map01210 map01230 map00290] | M00570; Pathway module; Nucleotide and amino acid metabolism; Branched-chain amino acid metabolism; Isoleucine biosynthesis, threonine => 2-oxobutanoate => isoleucine [PATH:map01230…	ko00270; Metabolism; Amino acid metabolism; Cysteine and methionine metabolism | ko00280; Metabolism; Amino acid metabolism; Valine, leucine and isoleucine degradation | ko00290; Metabolism; Amino acid metabolism; Valine, leucine and isoleucine biosynthesis | ko00770; Metabolism; Metabolism of cofactors and vitamins; Pantothenate and CoA biosynthesis | ko01100; Metabolism; Global and overview map…	ko00270; Metabolism; Amino acid metabolism; Cysteine and methionine metabolism | ko00280; Metabolism; Amino acid metabolism; Valine, leucine and isoleucine degradation | ko00290; Metabolism; Amino acid metabolism; Valine, leucine and isoleucine biosynthesis | ko00770; Metabolism; Metabolism of cofactors and vitamins; Pantothenate and CoA biosynthesis
Bifidobacterium_pseudolongum;Bifidobacterium_animali	K00831	0	0	0	0	0.00668531	0.000179511	0.00162024	serC, PSAT1	phosphoserine aminotransferase	2.6.1.52	M00020; Pathway module; Nucleotide and amino acid metabolism; Serine and threonine metabolism; Serine biosynthesis, glycerate-3P => serine [PATH:map01200 map01230 map00260] | M00124; Pathway module; Nucleotide and amino acid metabolism; Cofactor and vitamin biosynthesis; Pyridoxal biosynthesis, erythrose-4P => pyridoxal-5P [PATH:map00750]	ko00260; Metabolism; Amino acid metabolism; Glycine, serine and threonine metabolism | ko00680; Metabolism; Energy metabolism; Methane metabolism | ko00750; Metabolism; Metabolism of cofactors and vitamins; Vitamin B6 metabolism | ko01100; Metabolism; Global and overview maps; Metabolic pathways | ko01130; Metabolism; Global and overview maps; Biosynthesis of antibiotics | ko01200; Metabolism; Gl…	ko00680; Metabolism; Energy metabolism; Methane metabolism | ko00260; Metabolism; Amino acid metabolism; Glycine, serine and threonine metabolism | ko00750; Metabolism; Metabolism of cofactors and vitamins; Vitamin B6 metabolism
-	K00833	0	0	0	0	0	0.00136372	0	bioA	adenosylmethionine---8-amino-7-oxononanoate aminotransferase	2.6.1.62	M00123; Pathway module; Nucleotide and amino acid metabolism; Cofactor and vitamin biosynthesis; Biotin biosynthesis, pimeloyl-ACP/CoA => biotin [PATH:map00780] | M00573; Pathway module; Nucleotide and amino acid metabolism; Cofactor and vitamin biosynthesis; Biotin biosynthesis, BioI pathway, long-chain-acyl-ACP => pimeloyl-ACP => biotin [PATH:map00780] | M00577; Pathway module; Nucleotide and a…	ko00780; Metabolism; Metabolism of cofactors and vitamins; Biotin metabolism | ko01100; Metabolism; Global and overview maps; Metabolic pathways	ko00780; Metabolism; Metabolism of cofactors and vitamins; Biotin metabolism
-	K00841	0	0	0	0	0	0	0.0128789	patA	aminotransferase	2.6.1.-	M00525; Pathway module; Nucleotide and amino acid metabolism; Lysine metabolism; Lysine biosynthesis, acetyl-DAP pathway, aspartate => lysine [PATH:map01230 map00300]	ko00300; Metabolism; Amino acid metabolism; Lysine biosynthesis | ko01100; Metabolism; Global and overview maps; Metabolic pathways | ko01110; Metabolism; Global and overview maps; Biosynthesis of secondary metabolites | ko01230; Metabolism; Global and overview maps; Biosynthesis of amino acids	ko00300; Metabolism; Amino acid metabolism; Lysine biosynthesis
-	K00845	0	0	0	0	0	0.0101182	0	glk	glucokinase	2.7.1.2	M00001; Pathway module; Carbohydrate and lipid metabolism; Central carbohydrate metabolism; Glycolysis (Embden-Meyerhof pathway), glucose => pyruvate [PATH:map01200 map00010] | M00549; Pathway module; Carbohydrate and lipid metabolism; Other carbohydrate metabolism; Nucleotide sugar biosynthesis, glucose => UDP-glucose [PATH:map00520]	ko00010; Metabolism; Carbohydrate metabolism; Glycolysis / Gluconeogenesis | ko00052; Metabolism; Carbohydrate metabolism; Galactose metabolism | ko00500; Metabolism; Carbohydrate metabolism; Starch and sucrose metabolism | ko00520; Metabolism; Carbohydrate metabolism; Amino sugar and nucleotide sugar metabolism | ko00521; Metabolism; Biosynthesis of other secondary metabolites; Streptomycin bios…	ko00010; Metabolism; Carbohydrate metabolism; Glycolysis / Gluconeogenesis | ko00052; Metabolism; Carbohydrate metabolism; Galactose metabolism | ko00500; Metabolism; Carbohydrate metabolism; Starch and sucrose metabolism | ko00520; Metabolism; Carbohydrate metabolism; Amino sugar and nucleotide sugar metabolism | ko00521; Metabolism; Biosynthesis of other secondary metabolites; Streptomycin bios…
Bifidobacterium_pseudolongum;Bifidobacterium_animali	K00847	0	0	0	0	0.00365696	0.00790226	0.000416109	E2.7.1.4, scrK	fructokinase	2.7.1.4	-	ko00051; Metabolism; Carbohydrate metabolism; Fructose and mannose metabolism | ko00500; Metabolism; Carbohydrate metabolism; Starch and sucrose metabolism | ko00520; Metabolism; Carbohydrate metabolism; Amino sugar and nucleotide sugar metabolism | ko01100; Metabolism; Global and overview maps; Metabolic pathways	ko00051; Metabolism; Carbohydrate metabolism; Fructose and mannose metabolism | ko00500; Metabolism; Carbohydrate metabolism; Starch and sucrose metabolism | ko00520; Metabolism; Carbohydrate metabolism; Amino sugar and nucleotide sugar metabolism
Bifidobacterium_pseudolongum;Bifidobacterium_animali	K00849	0	0	0	0	0	0.00305508	0.00139449	galK	galactokinase	2.7.1.6	M00632; Pathway module; Carbohydrate and lipid metabolism; Other carbohydrate metabolism; Galactose degradation, Leloir pathway, galactose => alpha-D-glucose-1P [PATH:map00052] | M00554; Pathway module; Carbohydrate and lipid metabolism; Other carbohydrate metabolism; Nucleotide sugar biosynthesis, galactose => UDP-galactose [PATH:map00520 map00052]	ko00052; Metabolism; Carbohydrate metabolism; Galactose metabolism | ko00520; Metabolism; Carbohydrate metabolism; Amino sugar and nucleotide sugar metabolism | ko01100; Metabolism; Global and overview maps; Metabolic pathways	ko00052; Metabolism; Carbohydrate metabolism; Galactose metabolism | ko00520; Metabolism; Carbohydrate metabolism; Amino sugar and nucleotide sugar metabolism
-	K00853	0	0	0	0	0	0.0182308	0	araB	L-ribulokinase	2.7.1.16	-	ko00040; Metabolism; Carbohydrate metabolism; Pentose and glucuronate interconversions | ko01100; Metabolism; Global and overview maps; Metabolic pathways	ko00040; Metabolism; Carbohydrate metabolism; Pentose and glucuronate interconversions
Bifidobacterium_pseudolongum;Bifidobacterium_animali	K00854	0	0	0	0	0.0297872	0	0.00420662	xylB, XYLB	xylulokinase	2.7.1.17	M00014; Pathway module; Carbohydrate and lipid metabolism; Other carbohydrate metabolism; Glucuronate pathway (uronate pathway) [PATH:map00040]	ko00040; Metabolism; Carbohydrate metabolism; Pentose and glucuronate interconversions | ko01100; Metabolism; Global and overview maps; Metabolic pathways	ko00040; Metabolism; Carbohydrate metabolism; Pentose and glucuronate interconversions
-	K00857	0	0	0	0	0	0.000231203	0.000292902	tdk, TK	thymidine kinase	2.7.1.21	-	ko00240; Metabolism; Nucleotide metabolism; Pyrimidine metabolism | ko01100; Metabolism; Global and overview maps; Metabolic pathways	ko00240; Metabolism; Nucleotide metabolism; Pyrimidine metabolism | ko00983; Metabolism; Xenobiotics biodegradation and metabolism; Drug metabolism - other enzymes
Bifidobacterium_pseudolongum;Bifidobacterium_animali	K00858	0	0.0146465	0	0	0	0.000195113	0.0009097	ppnK, NADK	NAD+ kinase	2.7.1.23	-	ko00760; Metabolism; Metabolism of cofactors and vitamins; Nicotinate and nicotinamide metabolism | ko01100; Metabolism; Global and overview maps; Metabolic pathways	ko00760; Metabolism; Metabolism of cofactors and vitamins; Nicotinate and nicotinamide metabolism
Bifidobacterium_animali;Bifidobacterium_pseudolongum	K00859	0	0.00963859	0	0	0	0.0032218	0.0161154	coaE	dephospho-CoA kinase	2.7.1.24	M00120; Pathway module; Nucleotide and amino acid metabolism; Cofactor and vitamin biosynthesis; Coenzyme A biosynthesis, pantothenate => CoA [PATH:map00770]	ko00770; Metabolism; Metabolism of cofactors and vitamins; Pantothenate and CoA biosynthesis | ko01100; Metabolism; Global and overview maps; Metabolic pathways	ko00770; Metabolism; Metabolism of cofactors and vitamins; Pantothenate and CoA biosynthesis
Bifidobacterium_animali	K00872	0	0	0.0353579	0	0	0	0	thrB1	homoserine kinase	2.7.1.39	M00018; Pathway module; Nucleotide and amino acid metabolism; Serine and threonine metabolism; Threonine biosynthesis, aspartate => homoserine => threonine [PATH:map01230 map00260]	ko00260; Metabolism; Amino acid metabolism; Glycine, serine and threonine metabolism | ko01100; Metabolism; Global and overview maps; Metabolic pathways | ko01110; Metabolism; Global and overview maps; Biosynthesis of secondary metabolites | ko01230; Metabolism; Global and overview maps; Biosynthesis of amino acids	ko00260; Metabolism; Amino acid metabolism; Glycine, serine and threonine metabolism
-	K00874	0	0	0	0	0	0	0.00751349	kdgK	2-dehydro-3-deoxygluconokinase	2.7.1.45	M00308; Pathway module; Carbohydrate and lipid metabolism; Central carbohydrate metabolism; Semi-phosphorylative Entner-Doudoroff pathway, gluconate => glycerate-3P [PATH:map01200 map00030] | M00631; Pathway module; Carbohydrate and lipid metabolism; Other carbohydrate metabolism; D-Galacturonate degradation (bacteria) [PATH:map00040 map00030] | M00061; Pathway module; Carbohydrate and lipid meta…	ko00030; Metabolism; Carbohydrate metabolism; Pentose phosphate pathway | ko01100; Metabolism; Global and overview maps; Metabolic pathways | ko01120; Metabolism; Global and overview maps; Microbial metabolism in diverse environments | ko01200; Metabolism; Global and overview maps; Carbon metabolism	ko00030; Metabolism; Carbohydrate metabolism; Pentose phosphate pathway
-	K00876	0	0	0	0	0.0452222	0.000115602	0.000359862	udk, UCK	uridine kinase	2.7.1.48	-	ko00240; Metabolism; Nucleotide metabolism; Pyrimidine metabolism | ko01100; Metabolism; Global and overview maps; Metabolic pathways	ko00240; Metabolism; Nucleotide metabolism; Pyrimidine metabolism | ko00983; Metabolism; Xenobiotics biodegradation and metabolism; Drug metabolism - other enzymes
Bifidobacterium_pseudolongum;Bifidobacterium_animali	K00886	0	0.00604642	0	0	0.00986305	0.0391714	0.0273646	ppgK	polyphosphate glucokinase	2.7.1.63	M00001; Pathway module; Carbohydrate and lipid metabolism; Central carbohydrate metabolism; Glycolysis (Embden-Meyerhof pathway), glucose => pyruvate [PATH:map01200 map00010] | M00549; Pathway module; Carbohydrate and lipid metabolism; Other carbohydrate metabolism; Nucleotide sugar biosynthesis, glucose => UDP-glucose [PATH:map00520]	ko00010; Metabolism; Carbohydrate metabolism; Glycolysis / Gluconeogenesis | ko00520; Metabolism; Carbohydrate metabolism; Amino sugar and nucleotide sugar metabolism | ko01100; Metabolism; Global and overview maps; Metabolic pathways | ko01110; Metabolism; Global and overview maps; Biosynthesis of secondary metabolites | ko01120; Metabolism; Global and overview maps; Microbial metabolism in dive…	ko00010; Metabolism; Carbohydrate metabolism; Glycolysis / Gluconeogenesis | ko00520; Metabolism; Carbohydrate metabolism; Amino sugar and nucleotide sugar metabolism
-	K00891	0	0	0	0	0	0.00802406	0	E2.7.1.71, aroK, aroL	shikimate kinase	2.7.1.71	M00022; Pathway module; Nucleotide and amino acid metabolism; Aromatic amino acid metabolism; Shikimate pathway, phosphoenolpyruvate + erythrose-4P => chorismate [PATH:map01230 map00400]	ko00400; Metabolism; Amino acid metabolism; Phenylalanine, tyrosine and tryptophan biosynthesis | ko01100; Metabolism; Global and overview maps; Metabolic pathways | ko01110; Metabolism; Global and overview maps; Biosynthesis of secondary metabolites | ko01130; Metabolism; Global and overview maps; Biosynthesis of antibiotics | ko01230; Metabolism; Global and overview maps; Biosynthesis of amino …	ko00400; Metabolism; Amino acid metabolism; Phenylalanine, tyrosine and tryptophan biosynthesis
-	K00895	0	0.0330645	0	0	0	0.000938346	0.00200937	pfp, PFP	diphosphate-dependent phosphofructokinase	2.7.1.90	-	ko00010; Metabolism; Carbohydrate metabolism; Glycolysis / Gluconeogenesis | ko00030; Metabolism; Carbohydrate metabolism; Pentose phosphate pathway | ko00051; Metabolism; Carbohydrate metabolism; Fructose and mannose metabolism | ko01100; Metabolism; Global and overview maps; Metabolic pathways | ko01110; Metabolism; Global and overview maps; Biosynthesis of secondary metabolites | ko01120; Meta…	ko00010; Metabolism; Carbohydrate metabolism; Glycolysis / Gluconeogenesis | ko00030; Metabolism; Carbohydrate metabolism; Pentose phosphate pathway | ko00051; Metabolism; Carbohydrate metabolism; Fructose and mannose metabolism
Bifidobacterium_pseudolongum;Bifidobacterium_animali	K00897	0	0	0	0	0.0155413	0	0.00494854	aphA	kanamycin kinase	2.7.1.95	-	-	-
-	K00912	0	0.0144522	0	0	0	0.0111011	0	lpxK	tetraacyldisaccharide 4'-kinase	2.7.1.130	M00060; Pathway module; Carbohydrate and lipid metabolism; Lipopolysaccharide metabolism; Lipopolysaccharide biosynthesis, KDO2-lipid A [PATH:map00540]	ko00540; Metabolism; Glycan biosynthesis and metabolism; Lipopolysaccharide biosynthesis | ko01100; Metabolism; Global and overview maps; Metabolic pathways	ko00540; Metabolism; Glycan biosynthesis and metabolism; Lipopolysaccharide biosynthesis
Bifidobacterium_pseudolongum;Bifidobacterium_animali	K00919	0	0.00306159	0	0	0	0.00580846	0	ispE	4-diphosphocytidyl-2-C-methyl-D-erythritol kinase	2.7.1.148	M00096; Pathway module; Carbohydrate and lipid metabolism; Terpenoid backbone biosynthesis; C5 isoprenoid biosynthesis, non-mevalonate pathway [PATH:map00900]	ko00900; Metabolism; Metabolism of terpenoids and polyketides; Terpenoid backbone biosynthesis | ko01100; Metabolism; Global and overview maps; Metabolic pathways | ko01110; Metabolism; Global and overview maps; Biosynthesis of secondary metabolites | ko01130; Metabolism; Global and overview maps; Biosynthesis of antibiotics	ko00900; Metabolism; Metabolism of terpenoids and polyketides; Terpenoid backbone biosynthesis
Bifidobacterium_pseudolongum;Bifidobacterium_animali	K00925	0	0	0	0	0.013103	0.0115216	0.0250098	ackA	acetate kinase	2.7.2.1	M00579; Pathway module; Energy metabolism; Carbon fixation; Phosphate acetyltransferase-acetate kinase pathway, acetyl-CoA => acetate [PATH:map01200 map00720] | M00357; Pathway module; Energy metabolism; Methane metabolism; Methanogenesis, acetate => methane [PATH:map01200 map00680]	ko00430; Metabolism; Metabolism of other amino acids; Taurine and hypotaurine metabolism | ko00620; Metabolism; Carbohydrate metabolism; Pyruvate metabolism | ko00640; Metabolism; Carbohydrate metabolism; Propanoate metabolism | ko00680; Metabolism; Energy metabolism; Methane metabolism | ko01100; Metabolism; Global and overview maps; Metabolic pathways | ko01200; Metabolism; Global and overview …	ko00620; Metabolism; Carbohydrate metabolism; Pyruvate metabolism | ko00640; Metabolism; Carbohydrate metabolism; Propanoate metabolism | ko00720; Metabolism; Energy metabolism; Carbon fixation pathways in prokaryotes | ko00680; Metabolism; Energy metabolism; Methane metabolism | ko00430; Metabolism; Metabolism of other amino acids; Taurine and hypotaurine metabolism
Bifidobacterium_pseudolongum;Bifidobacterium_animali	K00927	0	0.0301997	0	0	0	0	0	PGK, pgk	phosphoglycerate kinase	2.7.2.3	M00165; Pathway module; Energy metabolism; Carbon fixation; Reductive pentose phosphate cycle (Calvin cycle) [PATH:map01200 map00710] | M00166; Pathway module; Energy metabolism; Carbon fixation; Reductive pentose phosphate cycle, ribulose-5P => glyceraldehyde-3P [PATH:map01200 map00710] | M00001; Pathway module; Carbohydrate and lipid metabolism; Central carbohydrate metabolism; Glycolysis (Embd…	ko00010; Metabolism; Carbohydrate metabolism; Glycolysis / Gluconeogenesis | ko01100; Metabolism; Global and overview maps; Metabolic pathways | ko01110; Metabolism; Global and overview maps; Biosynthesis of secondary metabolites | ko01130; Metabolism; Global and overview maps; Biosynthesis of antibiotics | ko01200; Metabolism; Global and overview maps; Carbon metabolism | ko01230; Metabolism; Gl…	ko00010; Metabolism; Carbohydrate metabolism; Glycolysis / Gluconeogenesis | ko00710; Metabolism; Energy metabolism; Carbon fixation in photosynthetic organisms
Bifidobacterium_pseudolongum;Bifidobacterium_animali	K00928	0	0	0.0436859	0	0	0.0216487	0	lysC	aspartate kinase	2.7.2.4	M00018; Pathway module; Nucleotide and amino acid metabolism; Serine and threonine metabolism; Threonine biosynthesis, aspartate => homoserine => threonine [PATH:map01230 map00260] | M00017; Pathway module; Nucleotide and amino acid metabolism; Cysteine and methionine metabolism; Methionine biosynthesis, apartate => homoserine => methionine [PATH:map01230 map00270] | M00016; Pathway module; Nucle…	ko00260; Metabolism; Amino acid metabolism; Glycine, serine and threonine metabolism | ko00261; Metabolism; Biosynthesis of other secondary metabolites; Monobactam biosynthesis | ko00270; Metabolism; Amino acid metabolism; Cysteine and methionine metabolism | ko00300; Metabolism; Amino acid metabolism; Lysine biosynthesis | ko01100; Metabolism; Global and overview maps; Metabolic pathways | ko011…	ko00260; Metabolism; Amino acid metabolism; Glycine, serine and threonine metabolism | ko00270; Metabolism; Amino acid metabolism; Cysteine and methionine metabolism | ko00300; Metabolism; Amino acid metabolism; Lysine biosynthesis | ko00261; Metabolism; Biosynthesis of other secondary metabolites; Monobactam biosynthesis
Bifidobacterium_pseudolongum;Bifidobacterium_animali	K00936	0	0.00939447	0.0456916	0	0.0383494	0	0	pdtaS	two-component system, sensor histidine kinase PdtaS	2.7.13.3	M00839; Functional set; Environmental information processing; Two-component regulatory system; PdtaS-PdtaR two-component regulatory system [BR:ko02022]	-	-
-	K00938	0	0	0	0	0	0	0.0252363	E2.7.4.2, mvaK2	phosphomevalonate kinase	2.7.4.2	M00095; Pathway module; Carbohydrate and lipid metabolism; Terpenoid backbone biosynthesis; C5 isoprenoid biosynthesis, mevalonate pathway [PATH:map00900]	ko00900; Metabolism; Metabolism of terpenoids and polyketides; Terpenoid backbone biosynthesis | ko01100; Metabolism; Global and overview maps; Metabolic pathways | ko01110; Metabolism; Global and overview maps; Biosynthesis of secondary metabolites | ko01130; Metabolism; Global and overview maps; Biosynthesis of antibiotics	ko00900; Metabolism; Metabolism of terpenoids and polyketides; Terpenoid backbone biosynthesis
Bifidobacterium_animali;Bifidobacterium_pseudolongum	K00939	0	0.0475469	0	0	0	0.0174953	0	adk, AK	adenylate kinase	2.7.4.3	M00049; Pathway module; Nucleotide and amino acid metabolism; Purine metabolism; Adenine ribonucleotide biosynthesis, IMP => ADP,ATP [PATH:map00230]	ko00230; Metabolism; Nucleotide metabolism; Purine metabolism | ko00730; Metabolism; Metabolism of cofactors and vitamins; Thiamine metabolism | ko01100; Metabolism; Global and overview maps; Metabolic pathways | ko01110; Metabolism; Global and overview maps; Biosynthesis of secondary metabolites | ko01130; Metabolism; Global and overview maps; Biosynthesis of antibiotics	ko00230; Metabolism; Nucleotide metabolism; Purine metabolism | ko00730; Metabolism; Metabolism of cofactors and vitamins; Thiamine metabolism
-	K00940	0	0	0	0	0	0.0489195	0	ndk, NME	nucleoside-diphosphate kinase	2.7.4.6	M00049; Pathway module; Nucleotide and amino acid metabolism; Purine metabolism; Adenine ribonucleotide biosynthesis, IMP => ADP,ATP [PATH:map00230] | M00050; Pathway module; Nucleotide and amino acid metabolism; Purine metabolism; Guanine ribonucleotide biosynthesis IMP => GDP,GTP [PATH:map00230] | M00052; Pathway module; Nucleotide and amino acid metabolism; Pyrimidine metabolism; Pyrimidine ri…	ko00230; Metabolism; Nucleotide metabolism; Purine metabolism | ko00240; Metabolism; Nucleotide metabolism; Pyrimidine metabolism | ko01100; Metabolism; Global and overview maps; Metabolic pathways | ko01110; Metabolism; Global and overview maps; Biosynthesis of secondary metabolites | ko01130; Metabolism; Global and overview maps; Biosynthesis of antibiotics	ko00230; Metabolism; Nucleotide metabolism; Purine metabolism | ko00240; Metabolism; Nucleotide metabolism; Pyrimidine metabolism | ko04016; Environmental Information Processing; Signal transduction; MAPK signaling pathway - plant
-	K00941	0	0.0415376	0	0	0	0.00185376	0.0160033	thiD	hydroxymethylpyrimidine/phosphomethylpyrimidine kinase [EC:2.7.1.49 2.7.4.7]	2.7.1.49,2.7.4.7	M00127; Pathway module; Nucleotide and amino acid metabolism; Cofactor and vitamin biosynthesis; Thiamine biosynthesis, AIR => thiamine-P/thiamine-2P [PATH:map00730]	ko00730; Metabolism; Metabolism of cofactors and vitamins; Thiamine metabolism | ko01100; Metabolism; Global and overview maps; Metabolic pathways	ko00730; Metabolism; Metabolism of cofactors and vitamins; Thiamine metabolism
Bifidobacterium_animali;Bifidobacterium_pseudolongum	K00942	0	0.0312889	0	0	0	0.0029906	0	E2.7.4.8, gmk	guanylate kinase	2.7.4.8	M00050; Pathway module; Nucleotide and amino acid metabolism; Purine metabolism; Guanine ribonucleotide biosynthesis IMP => GDP,GTP [PATH:map00230]	ko00230; Metabolism; Nucleotide metabolism; Purine metabolism | ko01100; Metabolism; Global and overview maps; Metabolic pathways	ko00230; Metabolism; Nucleotide metabolism; Purine metabolism
Bifidobacterium_animali;Bifidobacterium_pseudolongum	K00943	0	0	0.0279291	0	0	0	0	tmk, DTYMK	dTMP kinase	2.7.4.9	M00053; Pathway module; Nucleotide and amino acid metabolism; Pyrimidine metabolism; Pyrimidine deoxyribonuleotide biosynthesis, CDP/CTP => dCDP/dCTP,dTDP/dTTP [PATH:map00240]	ko00240; Metabolism; Nucleotide metabolism; Pyrimidine metabolism | ko01100; Metabolism; Global and overview maps; Metabolic pathways	ko00240; Metabolism; Nucleotide metabolism; Pyrimidine metabolism
-	K00945	0	0	0	0	0	0.0308203	0.00376698	cmk	CMP/dCMP kinase	2.7.4.25	M00052; Pathway module; Nucleotide and amino acid metabolism; Pyrimidine metabolism; Pyrimidine ribonucleotide biosynthesis, UMP => UDP/UTP,CDP/CTP [PATH:map00240]	ko00240; Metabolism; Nucleotide metabolism; Pyrimidine metabolism | ko01100; Metabolism; Global and overview maps; Metabolic pathways	ko00240; Metabolism; Nucleotide metabolism; Pyrimidine metabolism
-	K00946	0	0.0296288	0	0	0	0.00498252	0.00430323	thiL	thiamine-monophosphate kinase	2.7.4.16	M00127; Pathway module; Nucleotide and amino acid metabolism; Cofactor and vitamin biosynthesis; Thiamine biosynthesis, AIR => thiamine-P/thiamine-2P [PATH:map00730]	ko00730; Metabolism; Metabolism of cofactors and vitamins; Thiamine metabolism | ko01100; Metabolism; Global and overview maps; Metabolic pathways	ko00730; Metabolism; Metabolism of cofactors and vitamins; Thiamine metabolism
Bifidobacterium_pseudolongum;Bifidobacterium_animali	K00948	0	0	0.0340351	0	0	0	0.0286487	PRPS, prsA	ribose-phosphate pyrophosphokinase	2.7.6.1	M00005; Pathway module; Carbohydrate and lipid metabolism; Central carbohydrate metabolism; PRPP biosynthesis, ribose 5P => PRPP [PATH:map01200 map01230 map00030 map00230]	ko00030; Metabolism; Carbohydrate metabolism; Pentose phosphate pathway | ko00230; Metabolism; Nucleotide metabolism; Purine metabolism | ko01100; Metabolism; Global and overview maps; Metabolic pathways | ko01110; Metabolism; Global and overview maps; Biosynthesis of secondary metabolites | ko01130; Metabolism; Global and overview maps; Biosynthesis of antibiotics | ko01200; Metabolism; Global a…	ko00030; Metabolism; Carbohydrate metabolism; Pentose phosphate pathway | ko00230; Metabolism; Nucleotide metabolism; Purine metabolism
Bifidobacterium_pseudolongum;Bifidobacterium_animali	K00949	0	0	0	0	0	0	0.0263103	thiN, TPK1, THI80	thiamine pyrophosphokinase	2.7.6.2	-	ko00730; Metabolism; Metabolism of cofactors and vitamins; Thiamine metabolism | ko01100; Metabolism; Global and overview maps; Metabolic pathways	ko00730; Metabolism; Metabolism of cofactors and vitamins; Thiamine metabolism
-	K00950	0	0	0	0	0	0.00229248	0.0202868	folK	2-amino-4-hydroxy-6-hydroxymethyldihydropteridine diphosphokinase	2.7.6.3	M00126; Pathway module; Nucleotide and amino acid metabolism; Cofactor and vitamin biosynthesis; Tetrahydrofolate biosynthesis, GTP => THF [PATH:map00790 map00670] | M00841; Pathway module; Nucleotide and amino acid metabolism; Cofactor and vitamin biosynthesis; Tetrahydrofolate biosynthesis, mediated by PTPS, GTP => THF [PATH:map00790]	ko00790; Metabolism; Metabolism of cofactors and vitamins; Folate biosynthesis | ko01100; Metabolism; Global and overview maps; Metabolic pathways	ko00790; Metabolism; Metabolism of cofactors and vitamins; Folate biosynthesis
Bifidobacterium_animali	K00951	0	0	0	0	0	0.00030188	0.0031343	relA	GTP pyrophosphokinase	2.7.6.5	-	ko00230; Metabolism; Nucleotide metabolism; Purine metabolism	ko00230; Metabolism; Nucleotide metabolism; Purine metabolism
Bifidobacterium_animali	K00954	0	0.00561504	0	0	0	0.000432895	0.0034494	E2.7.7.3A, coaD, kdtB	pantetheine-phosphate adenylyltransferase	2.7.7.3	M00120; Pathway module; Nucleotide and amino acid metabolism; Cofactor and vitamin biosynthesis; Coenzyme A biosynthesis, pantothenate => CoA [PATH:map00770]	ko00770; Metabolism; Metabolism of cofactors and vitamins; Pantothenate and CoA biosynthesis | ko01100; Metabolism; Global and overview maps; Metabolic pathways	ko00770; Metabolism; Metabolism of cofactors and vitamins; Pantothenate and CoA biosynthesis
Bifidobacterium_animali;Bifidobacterium_pseudolongum	K00962	0	0	0	0	0	0.0456036	0	pnp, PNPT1	polyribonucleotide nucleotidyltransferase	2.7.7.8	M00394; Structural complex; Genetic information processing; RNA processing; RNA degradosome [PATH:map03018]	ko00230; Metabolism; Nucleotide metabolism; Purine metabolism | ko00240; Metabolism; Nucleotide metabolism; Pyrimidine metabolism | ko03018; Genetic Information Processing; Folding, sorting and degradation; RNA degradation	ko00230; Metabolism; Nucleotide metabolism; Purine metabolism | ko00240; Metabolism; Nucleotide metabolism; Pyrimidine metabolism | ko03018; Genetic Information Processing; Folding, sorting and degradation; RNA degradation
Bifidobacterium_pseudolongum;Bifidobacterium_animali	K00969	0	0.00443116	0	0	0	0.0362632	0	nadD	nicotinate-nucleotide adenylyltransferase	2.7.7.18	M00115; Pathway module; Nucleotide and amino acid metabolism; Cofactor and vitamin biosynthesis; NAD biosynthesis, aspartate => NAD [PATH:map00760]	ko00760; Metabolism; Metabolism of cofactors and vitamins; Nicotinate and nicotinamide metabolism | ko01100; Metabolism; Global and overview maps; Metabolic pathways	ko00760; Metabolism; Metabolism of cofactors and vitamins; Nicotinate and nicotinamide metabolism
Bifidobacterium_pseudolongum;Bifidobacterium_animali	K00971	0	0.00176517	0	0.0391545	0	0.000933459	0.000748613	manC, cpsB	mannose-1-phosphate guanylyltransferase	2.7.7.13	M00114; Pathway module; Nucleotide and amino acid metabolism; Cofactor and vitamin biosynthesis; Ascorbate biosynthesis, plants, glucose-6P => ascorbate [PATH:map00010 map00051 map00053] | M00362; Functional set; Metabolism; Nucleotide sugar; Nucleotide sugar biosynthesis, prokaryotes [PATH:map00520] | M00361; Functional set; Metabolism; Nucleotide sugar; Nucleotide sugar biosynthesis, eukaryotes…	ko00051; Metabolism; Carbohydrate metabolism; Fructose and mannose metabolism | ko00520; Metabolism; Carbohydrate metabolism; Amino sugar and nucleotide sugar metabolism | ko01100; Metabolism; Global and overview maps; Metabolic pathways | ko01110; Metabolism; Global and overview maps; Biosynthesis of secondary metabolites	ko00051; Metabolism; Carbohydrate metabolism; Fructose and mannose metabolism | ko00520; Metabolism; Carbohydrate metabolism; Amino sugar and nucleotide sugar metabolism
Bifidobacterium_pseudolongum	K00973	0	0	0	0	0	0.00121147	0.0474664	E2.7.7.24, rfbA, rffH	glucose-1-phosphate thymidylyltransferase	2.7.7.24	M00793; Pathway module; Carbohydrate and lipid metabolism; Other carbohydrate metabolism; dTDP-L-rhamnose biosynthesis [PATH:map00521 map00523]	ko00521; Metabolism; Biosynthesis of other secondary metabolites; Streptomycin biosynthesis | ko00523; Metabolism; Metabolism of terpenoids and polyketides; Polyketide sugar unit biosynthesis | ko00525; Metabolism; Biosynthesis of other secondary metabolites; Acarbose and validamycin biosynthesis | ko01130; Metabolism; Global and overview maps; Biosynthesis of antibiotics	ko00523; Metabolism; Metabolism of terpenoids and polyketides; Polyketide sugar unit biosynthesis | ko00521; Metabolism; Biosynthesis of other secondary metabolites; Streptomycin biosynthesis | ko00525; Metabolism; Biosynthesis of other secondary metabolites; Acarbose and validamycin biosynthesis
-	K00979	0	0.0466182	0	0	0	0.0137959	0	kdsB	3-deoxy-manno-octulosonate cytidylyltransferase (CMP-KDO synthetase)	2.7.7.38	M00063; Pathway module; Carbohydrate and lipid metabolism; Lipopolysaccharide metabolism; CMP-KDO biosynthesis [PATH:map00540]	ko00540; Metabolism; Glycan biosynthesis and metabolism; Lipopolysaccharide biosynthesis | ko01100; Metabolism; Global and overview maps; Metabolic pathways	ko00540; Metabolism; Glycan biosynthesis and metabolism; Lipopolysaccharide biosynthesis
Bifidobacterium_animali;Bifidobacterium_pseudolongum	K00981	0	0.00630299	0	0	0	0.00369455	0.00369103	E2.7.7.41, CDS1, CDS2, cdsA	phosphatidate cytidylyltransferase	2.7.7.41	M00093; Pathway module; Carbohydrate and lipid metabolism; Lipid metabolism; Phosphatidylethanolamine (PE) biosynthesis, PA => PS => PE [PATH:map00564]	ko00564; Metabolism; Lipid metabolism; Glycerophospholipid metabolism | ko01100; Metabolism; Global and overview maps; Metabolic pathways | ko01110; Metabolism; Global and overview maps; Biosynthesis of secondary metabolites | ko04070; Environmental Information Processing; Signal transduction; Phosphatidylinositol signaling system	ko00564; Metabolism; Lipid metabolism; Glycerophospholipid metabolism | ko04070; Environmental Information Processing; Signal transduction; Phosphatidylinositol signaling system
-	K00982	0	0.00125702	0	0.0338521	0	0	0	glnE	[glutamine synthetase] adenylyltransferase / [glutamine synthetase]-adenylyl-L-tyrosine phosphorylase [EC:2.7.7.42 2.7.7.89]	2.7.7.42,2.7.7.89	-	-	-
Bifidobacterium_animali;Bifidobacterium_pseudolongum	K00989	0	0.0146764	0	0	0	0	0	rph	ribonuclease PH	2.7.7.56	-	-	-
Bifidobacterium_animali;Bifidobacterium_pseudolongum	K00990	0	0.0019058	0	0.0419333	0.0164836	0	0	glnD	[protein-PII] uridylyltransferase	2.7.7.59	-	ko02020; Environmental Information Processing; Signal transduction; Two-component system	ko02020; Environmental Information Processing; Signal transduction; Two-component system
Bifidobacterium_pseudolongum;Bifidobacterium_animali	K00991	0	0	0	0	0.0158719	0	0.000334609	ispD	2-C-methyl-D-erythritol 4-phosphate cytidylyltransferase	2.7.7.60	M00096; Pathway module; Carbohydrate and lipid metabolism; Terpenoid backbone biosynthesis; C5 isoprenoid biosynthesis, non-mevalonate pathway [PATH:map00900]	ko00900; Metabolism; Metabolism of terpenoids and polyketides; Terpenoid backbone biosynthesis | ko01100; Metabolism; Global and overview maps; Metabolic pathways | ko01110; Metabolism; Global and overview maps; Biosynthesis of secondary metabolites | ko01130; Metabolism; Global and overview maps; Biosynthesis of antibiotics	ko00900; Metabolism; Metabolism of terpenoids and polyketides; Terpenoid backbone biosynthesis
-	K00992	0	0	0	0.0219164	0	0	0	murU	N-acetyl-alpha-D-muramate 1-phosphate uridylyltransferase	2.7.7.99	-	ko00520; Metabolism; Carbohydrate metabolism; Amino sugar and nucleotide sugar metabolism | ko01100; Metabolism; Global and overview maps; Metabolic pathways	ko00520; Metabolism; Carbohydrate metabolism; Amino sugar and nucleotide sugar metabolism
Bifidobacterium_animali;Bifidobacterium_pseudolongum	K00997	0	0	0.0268237	0	0	0	0	acpS	holo-[acyl-carrier protein] synthase	2.7.8.7	-	ko00770; Metabolism; Metabolism of cofactors and vitamins; Pantothenate and CoA biosynthesis	ko00770; Metabolism; Metabolism of cofactors and vitamins; Pantothenate and CoA biosynthesis
Bifidobacterium_animali	K01000	0	0	0	0	0	0.000465226	0.0373157	mraY	phospho-N-acetylmuramoyl-pentapeptide-transferase	2.7.8.13	-	ko00550; Metabolism; Glycan biosynthesis and metabolism; Peptidoglycan biosynthesis | ko01100; Metabolism; Global and overview maps; Metabolic pathways | ko01502; Human Diseases; Drug resistance: Antimicrobial; Vancomycin resistance	ko00550; Metabolism; Glycan biosynthesis and metabolism; Peptidoglycan biosynthesis | ko01502; Human Diseases; Drug resistance: Antimicrobial; Vancomycin resistance
-	K01029	0	0	0	0	0	0	0.0172851	E2.8.3.5B, scoB	3-oxoacid CoA-transferase subunit B	2.8.3.5	-	ko00072; Metabolism; Lipid metabolism; Synthesis and degradation of ketone bodies | ko00280; Metabolism; Amino acid metabolism; Valine, leucine and isoleucine degradation | ko00650; Metabolism; Carbohydrate metabolism; Butanoate metabolism	ko00650; Metabolism; Carbohydrate metabolism; Butanoate metabolism | ko00072; Metabolism; Lipid metabolism; Synthesis and degradation of ketone bodies | ko00280; Metabolism; Amino acid metabolism; Valine, leucine and isoleucine degradation
Bifidobacterium_animali	K01048	0	0	0	0	0.0140029	0	0.0192135	pldB	lysophospholipase	3.1.1.5	-	ko00564; Metabolism; Lipid metabolism; Glycerophospholipid metabolism	ko00564; Metabolism; Lipid metabolism; Glycerophospholipid metabolism
-	K01051	0	0.0421716	0	0	0	0.0484641	0.00263229	E3.1.1.11	pectinesterase	3.1.1.11	M00081; Pathway module; Carbohydrate and lipid metabolism; Other carbohydrate metabolism; Pectin degradation [PATH:map00040]	ko00040; Metabolism; Carbohydrate metabolism; Pentose and glucuronate interconversions | ko01100; Metabolism; Global and overview maps; Metabolic pathways	ko00040; Metabolism; Carbohydrate metabolism; Pentose and glucuronate interconversions
-	K01055	0	0	0	0	0	0	0.00589019	pcaD	3-oxoadipate enol-lactonase	3.1.1.24	M00568; Pathway module; Secondary metabolism; Aromatics degradation; Catechol ortho-cleavage, catechol => 3-oxoadipate [PATH:map01220 map00362]	ko01100; Metabolism; Global and overview maps; Metabolic pathways | ko01120; Metabolism; Global and overview maps; Microbial metabolism in diverse environments | ko01220; Metabolism; Global and overview maps; Degradation of aromatic compounds	ko00362; Metabolism; Xenobiotics biodegradation and metabolism; Benzoate degradation
Bifidobacterium_pseudolongum;Bifidobacterium_animali	K01056	0	0.00331182	0	0	0	0.00340564	0	PTH1, pth, spoVC	peptidyl-tRNA hydrolase, PTH1 family	3.1.1.29	-	-	-
Bifidobacterium_pseudolongum;Bifidobacterium_animali	K01057	0	0	0.0288718	0	0	0	0	PGLS, pgl, devB	6-phosphogluconolactonase	3.1.1.31	M00004; Pathway module; Carbohydrate and lipid metabolism; Central carbohydrate metabolism; Pentose phosphate pathway (Pentose phosphate cycle) [PATH:map01200 map00030] | M00006; Pathway module; Carbohydrate and lipid metabolism; Central carbohydrate metabolism; Pentose phosphate pathway, oxidative phase, glucose 6P => ribulose 5P [PATH:map01200 map00030] | M00008; Pathway module; Carbohydrate an…	ko00030; Metabolism; Carbohydrate metabolism; Pentose phosphate pathway | ko01100; Metabolism; Global and overview maps; Metabolic pathways | ko01110; Metabolism; Global and overview maps; Biosynthesis of secondary metabolites | ko01130; Metabolism; Global and overview maps; Biosynthesis of antibiotics | ko01200; Metabolism; Global and overview maps; Carbon metabolism	ko00030; Metabolism; Carbohydrate metabolism; Pentose phosphate pathway
-	K01058	0	0	0	0	0.023932	0.00390752	0.000660034	pldA	phospholipase A1 [EC:3.1.1.32 3.1.1.4]	3.1.1.32,3.1.1.4	-	ko00564; Metabolism; Lipid metabolism; Glycerophospholipid metabolism | ko00565; Metabolism; Lipid metabolism; Ether lipid metabolism | ko00590; Metabolism; Lipid metabolism; Arachidonic acid metabolism | ko00591; Metabolism; Lipid metabolism; Linoleic acid metabolism | ko00592; Metabolism; Lipid metabolism; alpha-Linolenic acid metabolism | ko01100; Metabolism; Global and overview maps; Metaboli…	ko00564; Metabolism; Lipid metabolism; Glycerophospholipid metabolism | ko00565; Metabolism; Lipid metabolism; Ether lipid metabolism | ko00590; Metabolism; Lipid metabolism; Arachidonic acid metabolism | ko00591; Metabolism; Lipid metabolism; Linoleic acid metabolism | ko00592; Metabolism; Lipid metabolism; alpha-Linolenic acid metabolism
-	K01066	0	0	0	0	0.028289	0.0200073	0.000134111	aes	acetyl esterase	3.1.1.-	-	-	-
-	K01071	0	0	0	0	0	0.00379586	0.020868	MCH	medium-chain acyl-[acyl-carrier-protein] hydrolase	3.1.2.21	-	ko00061; Metabolism; Lipid metabolism; Fatty acid biosynthesis | ko01100; Metabolism; Global and overview maps; Metabolic pathways	ko00061; Metabolism; Lipid metabolism; Fatty acid biosynthesis
-	K01077	0	0	0	0.0426451	0	0.0141271	0	E3.1.3.1, phoA, phoB	alkaline phosphatase	3.1.3.1	M00126; Pathway module; Nucleotide and amino acid metabolism; Cofactor and vitamin biosynthesis; Tetrahydrofolate biosynthesis, GTP => THF [PATH:map00790 map00670]	ko00730; Metabolism; Metabolism of cofactors and vitamins; Thiamine metabolism | ko00790; Metabolism; Metabolism of cofactors and vitamins; Folate biosynthesis | ko01100; Metabolism; Global and overview maps; Metabolic pathways	ko00730; Metabolism; Metabolism of cofactors and vitamins; Thiamine metabolism | ko00790; Metabolism; Metabolism of cofactors and vitamins; Folate biosynthesis | ko02020; Environmental Information Processing; Signal transduction; Two-component system
Bifidobacterium_pseudolongum;Bifidobacterium_animali	K01079	0	0	0	0	0	0.0015235	0.0010572	serB, PSPH	phosphoserine phosphatase	3.1.3.3	M00020; Pathway module; Nucleotide and amino acid metabolism; Serine and threonine metabolism; Serine biosynthesis, glycerate-3P => serine [PATH:map01200 map01230 map00260]	ko00260; Metabolism; Amino acid metabolism; Glycine, serine and threonine metabolism | ko00680; Metabolism; Energy metabolism; Methane metabolism | ko01100; Metabolism; Global and overview maps; Metabolic pathways | ko01130; Metabolism; Global and overview maps; Biosynthesis of antibiotics | ko01200; Metabolism; Global and overview maps; Carbon metabolism | ko01230; Metabolism; Global and overvie…	ko00680; Metabolism; Energy metabolism; Methane metabolism | ko00260; Metabolism; Amino acid metabolism; Glycine, serine and threonine metabolism
-	K01085	0	0.0455514	0	0.00396103	0.0415997	0.00207632	0.00204898	agp	glucose-1-phosphatase	3.1.3.10	-	ko00010; Metabolism; Carbohydrate metabolism; Glycolysis / Gluconeogenesis | ko01120; Metabolism; Global and overview maps; Microbial metabolism in diverse environments	ko00010; Metabolism; Carbohydrate metabolism; Glycolysis / Gluconeogenesis
-	K01089	0	0	0	0	0	0.0192774	0.00271016	hisB	imidazoleglycerol-phosphate dehydratase / histidinol-phosphatase [EC:4.2.1.19 3.1.3.15]	4.2.1.19,3.1.3.15	M00026; Pathway module; Nucleotide and amino acid metabolism; Histidine metabolism; Histidine biosynthesis, PRPP => histidine [PATH:map01230 map00340]	ko00340; Metabolism; Amino acid metabolism; Histidine metabolism | ko01100; Metabolism; Global and overview maps; Metabolic pathways | ko01110; Metabolism; Global and overview maps; Biosynthesis of secondary metabolites | ko01230; Metabolism; Global and overview maps; Biosynthesis of amino acids	ko00340; Metabolism; Amino acid metabolism; Histidine metabolism
Bifidobacterium_pseudolongum;Bifidobacterium_animali	K01092	0	0.0227511	0	0	0	0	0	E3.1.3.25, IMPA, suhB	myo-inositol-1(or 4)-monophosphatase	3.1.3.25	M00131; Pathway module; Carbohydrate and lipid metabolism; Lipid metabolism; Inositol phosphate metabolism, Ins(1,3,4,5)P4 => Ins(1,3,4)P3 => myo-inositol [PATH:map00562]	ko00562; Metabolism; Carbohydrate metabolism; Inositol phosphate metabolism | ko01100; Metabolism; Global and overview maps; Metabolic pathways | ko04070; Environmental Information Processing; Signal transduction; Phosphatidylinositol signaling system	ko00562; Metabolism; Carbohydrate metabolism; Inositol phosphate metabolism | ko00521; Metabolism; Biosynthesis of other secondary metabolites; Streptomycin biosynthesis | ko04070; Environmental Information Processing; Signal transduction; Phosphatidylinositol signaling system
-	K01095	0	0	0	0	0	0.0060235	0	pgpA	phosphatidylglycerophosphatase A	3.1.3.27	-	ko00564; Metabolism; Lipid metabolism; Glycerophospholipid metabolism | ko01100; Metabolism; Global and overview maps; Metabolic pathways	ko00564; Metabolism; Lipid metabolism; Glycerophospholipid metabolism
-	K01101	0	0.0394078	0	0	0	0	0.0266587	E3.1.3.41	4-nitrophenyl phosphatase	3.1.3.41	-	-	ko00627; Metabolism; Xenobiotics biodegradation and metabolism; Aminobenzoate degradation
Bifidobacterium_pseudolongum;Bifidobacterium_animali	K01104	0	0	0	0	0	0.00794662	0.0326727	E3.1.3.48	protein-tyrosine phosphatase	3.1.3.48	-	-	-
-	K01119	0	0	0	0	0	0.0143553	0.000842357	cpdB	2',3'-cyclic-nucleotide 2'-phosphodiesterase / 3'-nucleotidase [EC:3.1.4.16 3.1.3.6]	3.1.4.16,3.1.3.6	-	ko00230; Metabolism; Nucleotide metabolism; Purine metabolism | ko00240; Metabolism; Nucleotide metabolism; Pyrimidine metabolism	ko00230; Metabolism; Nucleotide metabolism; Purine metabolism | ko00240; Metabolism; Nucleotide metabolism; Pyrimidine metabolism
-	K01151	0	0	0	0	0	0.00800921	0	nfo	deoxyribonuclease IV	3.1.21.2	-	ko03410; Genetic Information Processing; Replication and repair; Base excision repair	ko03410; Genetic Information Processing; Replication and repair; Base excision repair
Bifidobacterium_animali	K01153	0	0	0	0	0	0.020087	0	hsdR	type I restriction enzyme, R subunit	3.1.21.3	-	-	-
Bifidobacterium_animali	K01154	0	0	0	0	0	0.00107613	0.00369409	hsdS	type I restriction enzyme, S subunit	3.1.21.3	-	-	-
-	K01155	0	0	0.0106638	0	0	0	0	E3.1.21.4	type II restriction enzyme	3.1.21.4	-	-	-
-	K01156	0	0.0159126	0	0	0.027167	0.00763327	0.00766826	res	type III restriction enzyme	3.1.21.5	-	-	-
Bifidobacterium_pseudolongum;Bifidobacterium_animali	K01159	0	0.00934103	0	0	0	0.00238383	0.0210714	ruvC	crossover junction endodeoxyribonuclease RuvC	3.1.22.4	-	ko03440; Genetic Information Processing; Replication and repair; Homologous recombination	ko03440; Genetic Information Processing; Replication and repair; Homologous recombination
-	K01163	0	0	0	0	0	0	0.00571341	K01163	uncharacterized protein	-	-	-	-
-	K01173	0	0.00730389	0	0	0	0.00404173	0.00059097	ENDOG	endonuclease G, mitochondrial	-	-	-	ko04210; Cellular Processes; Cell growth and death; Apoptosis
Bifidobacterium_animali;Bifidobacterium_pseudolongum	K01176	0	0.00443252	0	0	0	0.00575094	0.0270341	AMY, amyA, malS	alpha-amylase	3.2.1.1	-	ko00500; Metabolism; Carbohydrate metabolism; Starch and sucrose metabolism | ko01100; Metabolism; Global and overview maps; Metabolic pathways	ko00500; Metabolism; Carbohydrate metabolism; Starch and sucrose metabolism | ko04973; Organismal Systems; Digestive system; Carbohydrate digestion and absorption
Bifidobacterium_animali	K01179	0	0	0	0	0.0362982	0	0.0162039	E3.2.1.4	endoglucanase	3.2.1.4	-	ko00500; Metabolism; Carbohydrate metabolism; Starch and sucrose metabolism | ko01100; Metabolism; Global and overview maps; Metabolic pathways	ko00500; Metabolism; Carbohydrate metabolism; Starch and sucrose metabolism
-	K01181	0	0	0	0	0	0	0.00158561	E3.2.1.8, xynA	endo-1,4-beta-xylanase	3.2.1.8	-	-	-
Bifidobacterium_pseudolongum;Bifidobacterium_animali	K01182	0	0	0.0431174	0	0	0	0	IMA, malL	oligo-1,6-glucosidase	3.2.1.10	-	ko00052; Metabolism; Carbohydrate metabolism; Galactose metabolism | ko00500; Metabolism; Carbohydrate metabolism; Starch and sucrose metabolism | ko01100; Metabolism; Global and overview maps; Metabolic pathways	ko00052; Metabolism; Carbohydrate metabolism; Galactose metabolism | ko00500; Metabolism; Carbohydrate metabolism; Starch and sucrose metabolism
-	K01185	0	0	0	0	0	0.000766165	0.0192682	E3.2.1.17	lysozyme	3.2.1.17	-	-	-
Bifidobacterium_pseudolongum;Bifidobacterium_animali	K01187	0	0	0	0	0	0.0116641	0	malZ	alpha-glucosidase	3.2.1.20	-	ko00052; Metabolism; Carbohydrate metabolism; Galactose metabolism | ko00500; Metabolism; Carbohydrate metabolism; Starch and sucrose metabolism | ko01100; Metabolism; Global and overview maps; Metabolic pathways	ko00052; Metabolism; Carbohydrate metabolism; Galactose metabolism | ko00500; Metabolism; Carbohydrate metabolism; Starch and sucrose metabolism
Bifidobacterium_pseudolongum;Bifidobacterium_animali	K01190	0	0	0	0.0403051	0	0	0	lacZ	beta-galactosidase	3.2.1.23	-	ko00052; Metabolism; Carbohydrate metabolism; Galactose metabolism | ko00511; Metabolism; Glycan biosynthesis and metabolism; Other glycan degradation | ko00600; Metabolism; Lipid metabolism; Sphingolipid metabolism | ko01100; Metabolism; Global and overview maps; Metabolic pathways	ko00052; Metabolism; Carbohydrate metabolism; Galactose metabolism | ko00600; Metabolism; Lipid metabolism; Sphingolipid metabolism | ko00511; Metabolism; Glycan biosynthesis and metabolism; Other glycan degradation
-	K01191	0	0	0	0	0.0106614	0	0	MAN2C1	alpha-mannosidase	3.2.1.24	-	ko00511; Metabolism; Glycan biosynthesis and metabolism; Other glycan degradation	ko00511; Metabolism; Glycan biosynthesis and metabolism; Other glycan degradation
-	K01192	0	0	0	0	0.00617449	0	0	E3.2.1.25, MANBA, manB	beta-mannosidase	3.2.1.25	-	ko00511; Metabolism; Glycan biosynthesis and metabolism; Other glycan degradation	ko00511; Metabolism; Glycan biosynthesis and metabolism; Other glycan degradation | ko04142; Cellular Processes; Transport and catabolism; Lysosome
-	K01198	0	0	0	0	0	0	0.00194949	xynB	xylan 1,4-beta-xylosidase	3.2.1.37	-	ko00520; Metabolism; Carbohydrate metabolism; Amino sugar and nucleotide sugar metabolism | ko01100; Metabolism; Global and overview maps; Metabolic pathways	ko00520; Metabolism; Carbohydrate metabolism; Amino sugar and nucleotide sugar metabolism
Bifidobacterium_animali;Bifidobacterium_pseudolongum	K01200	0	0.00275136	0	0	0.01275	0.00263064	0.00105127	pulA	pullulanase	3.2.1.41	-	ko00500; Metabolism; Carbohydrate metabolism; Starch and sucrose metabolism | ko01100; Metabolism; Global and overview maps; Metabolic pathways | ko01110; Metabolism; Global and overview maps; Biosynthesis of secondary metabolites	ko00500; Metabolism; Carbohydrate metabolism; Starch and sucrose metabolism
Bifidobacterium_pseudolongum;Bifidobacterium_animali	K01201	0	0	0	0	0	0	0.00484657	GBA, srfJ	glucosylceramidase	3.2.1.45	-	ko00511; Metabolism; Glycan biosynthesis and metabolism; Other glycan degradation | ko00600; Metabolism; Lipid metabolism; Sphingolipid metabolism | ko01100; Metabolism; Global and overview maps; Metabolic pathways	ko00600; Metabolism; Lipid metabolism; Sphingolipid metabolism | ko00511; Metabolism; Glycan biosynthesis and metabolism; Other glycan degradation | ko04142; Cellular Processes; Transport and catabolism; Lysosome
-	K01208	0	0	0	0	0	0	0.0143719	cd, ma, nplT	cyclomaltodextrinase / maltogenic alpha-amylase / neopullulanase [EC:3.2.1.54 3.2.1.133 3.2.1.135]	3.2.1.54,3.2.1.133,3.2.1.135	-	ko00500; Metabolism; Carbohydrate metabolism; Starch and sucrose metabolism | ko01100; Metabolism; Global and overview maps; Metabolic pathways	ko00500; Metabolism; Carbohydrate metabolism; Starch and sucrose metabolism
Bifidobacterium_pseudolongum;Bifidobacterium_animali	K01209	0	0	0	0	0.0387443	0	0.000298068	abfA	alpha-N-arabinofuranosidase	3.2.1.55	-	ko00520; Metabolism; Carbohydrate metabolism; Amino sugar and nucleotide sugar metabolism	ko00520; Metabolism; Carbohydrate metabolism; Amino sugar and nucleotide sugar metabolism
-	K01210	0	0.0439087	0	0	0	0	0	E3.2.1.58	glucan 1,3-beta-glucosidase	3.2.1.58	-	ko00500; Metabolism; Carbohydrate metabolism; Starch and sucrose metabolism	ko00500; Metabolism; Carbohydrate metabolism; Starch and sucrose metabolism
-	K01212	0	0	0	0	0	0.0432695	0.0186943	sacC, levB	levanase	3.2.1.65	-	ko00500; Metabolism; Carbohydrate metabolism; Starch and sucrose metabolism	ko00500; Metabolism; Carbohydrate metabolism; Starch and sucrose metabolism
-	K01215	0	0	0	0	0	0	0.03203	dexB	glucan 1,6-alpha-glucosidase	3.2.1.70	-	-	-
-	K01218	0	0	0	0	0	0	0.0115935	gmuG	mannan endo-1,4-beta-mannosidase	3.2.1.78	-	ko00051; Metabolism; Carbohydrate metabolism; Fructose and mannose metabolism | ko02024; Cellular Processes; Cellular community - prokaryotes; Quorum sensing	ko00051; Metabolism; Carbohydrate metabolism; Fructose and mannose metabolism | ko02024; Cellular Processes; Cellular community - prokaryotes; Quorum sensing
-	K01220	0	0.0141048	0	0	0	0	0	E3.2.1.85, lacG	6-phospho-beta-galactosidase	3.2.1.85	-	ko00052; Metabolism; Carbohydrate metabolism; Galactose metabolism | ko01100; Metabolism; Global and overview maps; Metabolic pathways	ko00052; Metabolism; Carbohydrate metabolism; Galactose metabolism
-	K01224	0	0	0	0	0.00949971	0	5.81596e-05	E3.2.1.89	arabinogalactan endo-1,4-beta-galactosidase	3.2.1.89	-	-	-
-	K01235	0	0	0	0	0	0.00277707	0.000997704	aguA	alpha-glucuronidase	3.2.1.139	-	-	-
Bifidobacterium_animali;Bifidobacterium_pseudolongum	K01239	0	0	0	0	0.00505823	0.0228331	0.0199436	iunH	purine nucleosidase	3.2.2.1	-	ko00230; Metabolism; Nucleotide metabolism; Purine metabolism | ko00760; Metabolism; Metabolism of cofactors and vitamins; Nicotinate and nicotinamide metabolism | ko01100; Metabolism; Global and overview maps; Metabolic pathways	ko00230; Metabolism; Nucleotide metabolism; Purine metabolism | ko00760; Metabolism; Metabolism of cofactors and vitamins; Nicotinate and nicotinamide metabolism
Bifidobacterium_animali	K01243	0	0.0476449	0	0	0.00901532	4.41729e-05	0.00137995	mtnN, mtn, pfs	adenosylhomocysteine nucleosidase	3.2.2.9	M00609; Pathway module; Nucleotide and amino acid metabolism; Cysteine and methionine metabolism; Cysteine biosynthesis, methionine => cysteine [PATH:map01230 map00270] | M00034; Pathway module; Nucleotide and amino acid metabolism; Cysteine and methionine metabolism; Methionine salvage pathway [PATH:map00270]	ko00270; Metabolism; Amino acid metabolism; Cysteine and methionine metabolism | ko01100; Metabolism; Global and overview maps; Metabolic pathways | ko01230; Metabolism; Global and overview maps; Biosynthesis of amino acids	ko00270; Metabolism; Amino acid metabolism; Cysteine and methionine metabolism
-	K01250	0	0	0	0	0	0.0198045	0	rihA	pyrimidine-specific ribonucleoside hydrolase	3.2.-.-	-	-	-
-	K01255	0	0	0.00358702	0	0	0	0	CARP, pepA	leucyl aminopeptidase	3.4.11.1	-	ko00480; Metabolism; Metabolism of other amino acids; Glutathione metabolism | ko01100; Metabolism; Global and overview maps; Metabolic pathways	ko00480; Metabolism; Metabolism of other amino acids; Glutathione metabolism
Bifidobacterium_pseudolongum	K01256	0	0	0.0424348	0	0	0.0431673	0	pepN	aminopeptidase N	3.4.11.2	-	ko00480; Metabolism; Metabolism of other amino acids; Glutathione metabolism | ko01100; Metabolism; Global and overview maps; Metabolic pathways	ko00480; Metabolism; Metabolism of other amino acids; Glutathione metabolism
-	K01258	0	0.0129733	0	0	0	0.0051532	0.00362235	pepT	tripeptide aminopeptidase	3.4.11.4	-	-	-
-	K01259	0	0	0	0	0	0	0.0223465	pip	proline iminopeptidase	3.4.11.5	-	ko00330; Metabolism; Amino acid metabolism; Arginine and proline metabolism	ko00330; Metabolism; Amino acid metabolism; Arginine and proline metabolism
Bifidobacterium_pseudolongum;Bifidobacterium_animali	K01262	0	0	0	0	0.0265183	0.00739925	7.48039e-05	pepP	Xaa-Pro aminopeptidase	3.4.11.9	-	-	-
-	K01263	0	0	0	0	0	0	0.0375495	E3.4.11.14	cytosol alanyl aminopeptidase	3.4.11.14	-	-	-
Bifidobacterium_animali;Bifidobacterium_pseudolongum	K01265	0	0	0	0	0	0.0054594	0.0093193	map	methionyl aminopeptidase	3.4.11.18	-	-	-
-	K01267	0	0	0	0	0.016684	0.00138045	0.00266482	DNPEP	aspartyl aminopeptidase	3.4.11.21	-	-	-
-	K01270	0	0	0	0.0424528	0.0453741	0.00193327	0.000445762	pepD	dipeptidase D	3.4.13.-	-	ko00480; Metabolism; Metabolism of other amino acids; Glutathione metabolism | ko01100; Metabolism; Global and overview maps; Metabolic pathways	ko00480; Metabolism; Metabolism of other amino acids; Glutathione metabolism
-	K01277	0	0	0	0	0	0.000607143	6.16032e-05	DPP3	dipeptidyl-peptidase III	3.4.14.4	-	-	-
Bifidobacterium_animali	K01278	0	0	0	0	0	0.00196598	0.000617754	DPP4, CD26	dipeptidyl-peptidase 4	3.4.14.5	-	-	ko04974; Organismal Systems; Digestive system; Protein digestion and absorption
-	K01281	0	0	0	0	0	0.0115994	0.0110318	pepX	X-Pro dipeptidyl-peptidase	3.4.14.11	-	-	-
-	K01284	0	0	0	0	0	0.00073609	0.000159174	dcp	peptidyl-dipeptidase Dcp	3.4.15.5	-	-	-
-	K01295	0	0	0.0135003	0	0	0	0	cpg	glutamate carboxypeptidase	3.4.17.11	-	-	-
-	K01297	0	0	0	0.0219852	0	0.000314662	0.00238397	ldcA	muramoyltetrapeptide carboxypeptidase	3.4.17.13	-	-	-
Bifidobacterium_pseudolongum;Bifidobacterium_animali	K01304	0	0	0	0	0.0119035	0	0.0345936	pcp	pyroglutamyl-peptidase	3.4.19.3	-	-	-
-	K01322	0	0.0198075	0	0	0	0.00164004	0.000114597	PREP	prolyl oligopeptidase	3.4.21.26	-	-	ko04614; Organismal Systems; Endocrine system; Renin-angiotensin system
-	K01338	0	0	0	0	0	0.0326002	0	lon	ATP-dependent Lon protease	3.4.21.53	-	-	ko04112; Cellular Processes; Cell growth and death; Cell cycle - Caulobacter
Bifidobacterium_animali	K01354	0	0.00174864	0	0.0484007	0.0136958	0	0	ptrB	oligopeptidase B	3.4.21.83	-	-	ko05142; Human Diseases; Infectious diseases: Parasitic; Chagas disease (American trypanosomiasis) | ko05143; Human Diseases; Infectious diseases: Parasitic; African trypanosomiasis
Bifidobacterium_pseudolongum;Bifidobacterium_animali	K01372	0	0.0135183	0	0	0.0305995	0.00253008	0.00094184	BLMH, pepC	bleomycin hydrolase	3.4.22.40	-	-	-
Bifidobacterium_animali;Bifidobacterium_pseudolongum	K01409	0	0.0446678	0	0	0	0	0	KAE1, tsaD, QRI7	N6-L-threonylcarbamoyladenine synthase	2.3.1.234	-	-	-
Bifidobacterium_pseudolongum;Bifidobacterium_animali	K01421	0	0	0.0351481	0	0.0319226	0	0	yhgE	putative membrane protein	-	-	-	-
-	K01424	0	0.0202923	0	0	0	0.000989474	0.00276315	E3.5.1.1, ansA, ansB	L-asparaginase	3.5.1.1	-	ko00250; Metabolism; Amino acid metabolism; Alanine, aspartate and glutamate metabolism | ko00460; Metabolism; Metabolism of other amino acids; Cyanoamino acid metabolism | ko01100; Metabolism; Global and overview maps; Metabolic pathways | ko01110; Metabolism; Global and overview maps; Biosynthesis of secondary metabolites	ko00250; Metabolism; Amino acid metabolism; Alanine, aspartate and glutamate metabolism | ko00460; Metabolism; Metabolism of other amino acids; Cyanoamino acid metabolism
-	K01425	0	0	0	0	0	0.0485863	0	glsA, GLS	glutaminase	3.5.1.2	-	ko00220; Metabolism; Amino acid metabolism; Arginine biosynthesis | ko00250; Metabolism; Amino acid metabolism; Alanine, aspartate and glutamate metabolism | ko00471; Metabolism; Metabolism of other amino acids; D-Glutamine and D-glutamate metabolism | ko01100; Metabolism; Global and overview maps; Metabolic pathways	ko00250; Metabolism; Amino acid metabolism; Alanine, aspartate and glutamate metabolism | ko00220; Metabolism; Amino acid metabolism; Arginine biosynthesis | ko00471; Metabolism; Metabolism of other amino acids; D-Glutamine and D-glutamate metabolism | ko04964; Organismal Systems; Excretory system; Proximal tubule bicarbonate reclamation | ko04724; Organismal Systems; Nervous system; Glutamatergi…
-	K01428	0	0	0	0	0	0.00105771	0.000419552	ureC	urease subunit alpha	3.5.1.5	-	ko00220; Metabolism; Amino acid metabolism; Arginine biosynthesis | ko00230; Metabolism; Nucleotide metabolism; Purine metabolism | ko01100; Metabolism; Global and overview maps; Metabolic pathways | ko01120; Metabolism; Global and overview maps; Microbial metabolism in diverse environments	ko00230; Metabolism; Nucleotide metabolism; Purine metabolism | ko00220; Metabolism; Amino acid metabolism; Arginine biosynthesis | ko00791; Metabolism; Xenobiotics biodegradation and metabolism; Atrazine degradation | ko05120; Human Diseases; Infectious diseases: Bacterial; Epithelial cell signaling in Helicobacter pylori infection
-	K01429	0	0	0	0	0	0.00112519	0.00026344	ureB	urease subunit beta	3.5.1.5	-	ko00220; Metabolism; Amino acid metabolism; Arginine biosynthesis | ko00230; Metabolism; Nucleotide metabolism; Purine metabolism | ko01100; Metabolism; Global and overview maps; Metabolic pathways | ko01120; Metabolism; Global and overview maps; Microbial metabolism in diverse environments	ko00230; Metabolism; Nucleotide metabolism; Purine metabolism | ko00220; Metabolism; Amino acid metabolism; Arginine biosynthesis | ko00791; Metabolism; Xenobiotics biodegradation and metabolism; Atrazine degradation
-	K01430	0	0	0	0	0	0.00373477	0.000822269	ureA	urease subunit gamma	3.5.1.5	-	ko00220; Metabolism; Amino acid metabolism; Arginine biosynthesis | ko00230; Metabolism; Nucleotide metabolism; Purine metabolism | ko01100; Metabolism; Global and overview maps; Metabolic pathways | ko01120; Metabolism; Global and overview maps; Microbial metabolism in diverse environments	ko00230; Metabolism; Nucleotide metabolism; Purine metabolism | ko00220; Metabolism; Amino acid metabolism; Arginine biosynthesis | ko00791; Metabolism; Xenobiotics biodegradation and metabolism; Atrazine degradation
-	K01433	0	0	0	0	0	0.0160549	0.0015992	purU	formyltetrahydrofolate deformylase	3.5.1.10	-	ko00630; Metabolism; Carbohydrate metabolism; Glyoxylate and dicarboxylate metabolism | ko00670; Metabolism; Metabolism of cofactors and vitamins; One carbon pool by folate	ko00630; Metabolism; Carbohydrate metabolism; Glyoxylate and dicarboxylate metabolism | ko00670; Metabolism; Metabolism of cofactors and vitamins; One carbon pool by folate
-	K01438	0	0	0	0	0	0.00543271	0.000434666	argE	acetylornithine deacetylase	3.5.1.16	M00028; Pathway module; Nucleotide and amino acid metabolism; Arginine and proline metabolism; Ornithine biosynthesis, glutamate => ornithine [PATH:map01210 map01230 map00220]	ko00220; Metabolism; Amino acid metabolism; Arginine biosynthesis | ko01100; Metabolism; Global and overview maps; Metabolic pathways | ko01110; Metabolism; Global and overview maps; Biosynthesis of secondary metabolites | ko01130; Metabolism; Global and overview maps; Biosynthesis of antibiotics | ko01210; Metabolism; Global and overview maps; 2-Oxocarboxylic acid metabolism | ko01230; Metabolis…	ko00220; Metabolism; Amino acid metabolism; Arginine biosynthesis
Bifidobacterium_pseudolongum;Bifidobacterium_animali	K01439	0	0	0.00307819	0	0	0	0	dapE	succinyl-diaminopimelate desuccinylase	3.5.1.18	M00016; Pathway module; Nucleotide and amino acid metabolism; Lysine metabolism; Lysine biosynthesis, succinyl-DAP pathway, aspartate => lysine [PATH:map01230 map00300]	ko00300; Metabolism; Amino acid metabolism; Lysine biosynthesis | ko01100; Metabolism; Global and overview maps; Metabolic pathways | ko01120; Metabolism; Global and overview maps; Microbial metabolism in diverse environments | ko01230; Metabolism; Global and overview maps; Biosynthesis of amino acids	ko00300; Metabolism; Amino acid metabolism; Lysine biosynthesis
Bifidobacterium_pseudolongum;Bifidobacterium_animali	K01442	0	0.042688	0	0	0.0284955	0.00031297	0.000638799	E3.5.1.24	choloylglycine hydrolase	3.5.1.24	-	ko00121; Metabolism; Lipid metabolism; Secondary bile acid biosynthesis | ko01100; Metabolism; Global and overview maps; Metabolic pathways	ko00120; Metabolism; Lipid metabolism; Primary bile acid biosynthesis | ko00121; Metabolism; Lipid metabolism; Secondary bile acid biosynthesis
-	K01447	0	0.00451381	0	0.017865	0	0.0376639	0	E3.5.1.28A, cwlA, xlyA, xlyB	N-acetylmuramoyl-L-alanine amidase	3.5.1.28	-	-	-
Bifidobacterium_pseudolongum;Bifidobacterium_animali	K01462	0	0	0	0	0	0.00975451	0	PDF, def	peptide deformylase	3.5.1.88	-	-	-
-	K01468	0	0	0	0	0	0.000846992	0.00274747	hutI, AMDHD1	imidazolonepropionase	3.5.2.7	M00045; Pathway module; Nucleotide and amino acid metabolism; Histidine metabolism; Histidine degradation, histidine => N-formiminoglutamate => glutamate [PATH:map00340]	ko00340; Metabolism; Amino acid metabolism; Histidine metabolism | ko01100; Metabolism; Global and overview maps; Metabolic pathways	ko00340; Metabolism; Amino acid metabolism; Histidine metabolism
-	K01479	0	0	0	0	0	0	0.0227465	hutG	formiminoglutamase	3.5.3.8	M00045; Pathway module; Nucleotide and amino acid metabolism; Histidine metabolism; Histidine degradation, histidine => N-formiminoglutamate => glutamate [PATH:map00340]	ko00340; Metabolism; Amino acid metabolism; Histidine metabolism | ko01100; Metabolism; Global and overview maps; Metabolic pathways	ko00340; Metabolism; Amino acid metabolism; Histidine metabolism
-	K01487	0	0	0	0	0.0141391	0	0	E3.5.4.3, guaD	guanine deaminase	3.5.4.3	-	ko00230; Metabolism; Nucleotide metabolism; Purine metabolism | ko01100; Metabolism; Global and overview maps; Metabolic pathways	ko00230; Metabolism; Nucleotide metabolism; Purine metabolism
Bifidobacterium_pseudolongum;Bifidobacterium_animali	K01488	0	0	0.0201016	0	0	0	0	add, ADA	adenosine deaminase	3.5.4.4	-	ko00230; Metabolism; Nucleotide metabolism; Purine metabolism | ko01100; Metabolism; Global and overview maps; Metabolic pathways	ko00230; Metabolism; Nucleotide metabolism; Purine metabolism | ko05340; Human Diseases; Immune diseases; Primary immunodeficiency
-	K01489	0	0	0	0	0	0.00108816	0.00225368	cdd, CDA	cytidine deaminase	3.5.4.5	-	ko00240; Metabolism; Nucleotide metabolism; Pyrimidine metabolism | ko01100; Metabolism; Global and overview maps; Metabolic pathways	ko00240; Metabolism; Nucleotide metabolism; Pyrimidine metabolism | ko00983; Metabolism; Xenobiotics biodegradation and metabolism; Drug metabolism - other enzymes
Bifidobacterium_pseudolongum;Bifidobacterium_animali	K01491	0	0	0	0	0	0.000773496	0.027987	folD	methylenetetrahydrofolate dehydrogenase (NADP+) / methenyltetrahydrofolate cyclohydrolase [EC:1.5.1.5 3.5.4.9]	1.5.1.5,3.5.4.9	M00377; Pathway module; Energy metabolism; Carbon fixation; Reductive acetyl-CoA pathway (Wood-Ljungdahl pathway) [PATH:map01200 map00720] | M00140; Pathway module; Nucleotide and amino acid metabolism; Cofactor and vitamin biosynthesis; C1-unit interconversion, prokaryotes [PATH:map00670]	ko00670; Metabolism; Metabolism of cofactors and vitamins; One carbon pool by folate | ko01100; Metabolism; Global and overview maps; Metabolic pathways | ko01120; Metabolism; Global and overview maps; Microbial metabolism in diverse environments | ko01200; Metabolism; Global and overview maps; Carbon metabolism	ko00720; Metabolism; Energy metabolism; Carbon fixation pathways in prokaryotes | ko00670; Metabolism; Metabolism of cofactors and vitamins; One carbon pool by folate
-	K01493	0	0.0334785	0	0	0	0.0122361	0	comEB	dCMP deaminase	3.5.4.12	M00429; Structural complex; Environmental information processing; Bacterial secretion system; Competence-related DNA transformation transporter [BR:ko02044]	ko00240; Metabolism; Nucleotide metabolism; Pyrimidine metabolism | ko01100; Metabolism; Global and overview maps; Metabolic pathways	ko00240; Metabolism; Nucleotide metabolism; Pyrimidine metabolism
Bifidobacterium_animali	K01494	0	0	0.0261456	0	0	0	0	dcd	dCTP deaminase	3.5.4.13	M00053; Pathway module; Nucleotide and amino acid metabolism; Pyrimidine metabolism; Pyrimidine deoxyribonuleotide biosynthesis, CDP/CTP => dCDP/dCTP,dTDP/dTTP [PATH:map00240]	ko00240; Metabolism; Nucleotide metabolism; Pyrimidine metabolism | ko01100; Metabolism; Global and overview maps; Metabolic pathways	ko00240; Metabolism; Nucleotide metabolism; Pyrimidine metabolism
-	K01495	0	0	0	0	0	1.10902e-05	0.00268701	GCH1, folE	GTP cyclohydrolase IA	3.5.4.16	M00126; Pathway module; Nucleotide and amino acid metabolism; Cofactor and vitamin biosynthesis; Tetrahydrofolate biosynthesis, GTP => THF [PATH:map00790 map00670] | M00841; Pathway module; Nucleotide and amino acid metabolism; Cofactor and vitamin biosynthesis; Tetrahydrofolate biosynthesis, mediated by PTPS, GTP => THF [PATH:map00790] | M00842; Pathway module; Nucleotide and amino acid metaboli…	ko00790; Metabolism; Metabolism of cofactors and vitamins; Folate biosynthesis | ko01100; Metabolism; Global and overview maps; Metabolic pathways	ko00790; Metabolism; Metabolism of cofactors and vitamins; Folate biosynthesis
Bifidobacterium_pseudolongum;Bifidobacterium_animali	K01496	0	0.0187842	0	0	0	0	0	hisI	phosphoribosyl-AMP cyclohydrolase	3.5.4.19	M00026; Pathway module; Nucleotide and amino acid metabolism; Histidine metabolism; Histidine biosynthesis, PRPP => histidine [PATH:map01230 map00340]	ko00340; Metabolism; Amino acid metabolism; Histidine metabolism | ko01100; Metabolism; Global and overview maps; Metabolic pathways | ko01110; Metabolism; Global and overview maps; Biosynthesis of secondary metabolites | ko01230; Metabolism; Global and overview maps; Biosynthesis of amino acids	ko00340; Metabolism; Amino acid metabolism; Histidine metabolism
-	K01499	0.0123457	0	0	0	0	0	0	mch	methenyltetrahydromethanopterin cyclohydrolase	3.5.4.27	M00567; Pathway module; Energy metabolism; Methane metabolism; Methanogenesis, CO2 => methane [PATH:map01200 map00680]	ko00680; Metabolism; Energy metabolism; Methane metabolism | ko01100; Metabolism; Global and overview maps; Metabolic pathways | ko01120; Metabolism; Global and overview maps; Microbial metabolism in diverse environments | ko01200; Metabolism; Global and overview maps; Carbon metabolism	ko00680; Metabolism; Energy metabolism; Methane metabolism
Bifidobacterium_pseudolongum;Bifidobacterium_animali	K01520	0	0	0	0	0	0.00139154	0	dut, DUT	dUTP pyrophosphatase	3.6.1.23	M00053; Pathway module; Nucleotide and amino acid metabolism; Pyrimidine metabolism; Pyrimidine deoxyribonuleotide biosynthesis, CDP/CTP => dCDP/dCTP,dTDP/dTTP [PATH:map00240]	ko00240; Metabolism; Nucleotide metabolism; Pyrimidine metabolism | ko01100; Metabolism; Global and overview maps; Metabolic pathways	ko00240; Metabolism; Nucleotide metabolism; Pyrimidine metabolism
Bifidobacterium_pseudolongum;Bifidobacterium_animali	K01523	0	0.00135145	0.0424646	0	0	0	0	hisE	phosphoribosyl-ATP pyrophosphohydrolase	3.6.1.31	M00026; Pathway module; Nucleotide and amino acid metabolism; Histidine metabolism; Histidine biosynthesis, PRPP => histidine [PATH:map01230 map00340]	ko00340; Metabolism; Amino acid metabolism; Histidine metabolism | ko01100; Metabolism; Global and overview maps; Metabolic pathways | ko01110; Metabolism; Global and overview maps; Biosynthesis of secondary metabolites | ko01230; Metabolism; Global and overview maps; Biosynthesis of amino acids	ko00340; Metabolism; Amino acid metabolism; Histidine metabolism
Bifidobacterium_pseudolongum;Bifidobacterium_animali	K01524	0	0	0.045285	0	0	0	0	ppx-gppA	exopolyphosphatase / guanosine-5'-triphosphate,3'-diphosphate pyrophosphatase [EC:3.6.1.11 3.6.1.40]	3.6.1.11,3.6.1.40	-	ko00230; Metabolism; Nucleotide metabolism; Purine metabolism	ko00230; Metabolism; Nucleotide metabolism; Purine metabolism
-	K01533	0	0	0	0	0.0468134	0	0	copB	Cu2+-exporting ATPase	3.6.3.4	-	-	-
-	K01537	0	0.0304291	0	0	0	0.00969342	0	E3.6.3.8	Ca2+-transporting ATPase	3.6.3.8	-	-	-
-	K01572	0	0	0	0	0	0.0144716	0.0385242	oadB	oxaloacetate decarboxylase, beta subunit	4.1.1.3	-	ko00620; Metabolism; Carbohydrate metabolism; Pyruvate metabolism | ko01100; Metabolism; Global and overview maps; Metabolic pathways	ko00620; Metabolism; Carbohydrate metabolism; Pyruvate metabolism
-	K01575	0	0	0	0	0	0	0.0239313	alsD, budA, aldC	acetolactate decarboxylase	4.1.1.5	-	ko00650; Metabolism; Carbohydrate metabolism; Butanoate metabolism | ko00660; Metabolism; Carbohydrate metabolism; C5-Branched dibasic acid metabolism	ko00650; Metabolism; Carbohydrate metabolism; Butanoate metabolism | ko00660; Metabolism; Carbohydrate metabolism; C5-Branched dibasic acid metabolism
Bifidobacterium_animali;Bifidobacterium_pseudolongum	K01577	0	0	0	0	0	0.000595677	0.00101626	oxc	oxalyl-CoA decarboxylase	4.1.1.8	-	ko00630; Metabolism; Carbohydrate metabolism; Glyoxylate and dicarboxylate metabolism | ko01100; Metabolism; Global and overview maps; Metabolic pathways	ko00630; Metabolism; Carbohydrate metabolism; Glyoxylate and dicarboxylate metabolism
-	K01579	0	0.011264	0	0	0	0.00338308	0.0113283	panD	aspartate 1-decarboxylase	4.1.1.11	M00119; Pathway module; Nucleotide and amino acid metabolism; Cofactor and vitamin biosynthesis; Pantothenate biosynthesis, valine/L-aspartate => pantothenate [PATH:map00770]	ko00410; Metabolism; Metabolism of other amino acids; beta-Alanine metabolism | ko00770; Metabolism; Metabolism of cofactors and vitamins; Pantothenate and CoA biosynthesis | ko01100; Metabolism; Global and overview maps; Metabolic pathways | ko01110; Metabolism; Global and overview maps; Biosynthesis of secondary metabolites	ko00410; Metabolism; Metabolism of other amino acids; beta-Alanine metabolism | ko00770; Metabolism; Metabolism of cofactors and vitamins; Pantothenate and CoA biosynthesis
-	K01585	0	0.0494183	0	0.0337896	0	0.0063109	0.0138186	speA	arginine decarboxylase	4.1.1.19	M00133; Pathway module; Nucleotide and amino acid metabolism; Polyamine biosynthesis; Polyamine biosynthesis, arginine => agmatine => putrescine => spermidine [PATH:map00330]	ko00330; Metabolism; Amino acid metabolism; Arginine and proline metabolism | ko01100; Metabolism; Global and overview maps; Metabolic pathways	ko00330; Metabolism; Amino acid metabolism; Arginine and proline metabolism
Bifidobacterium_pseudolongum;Bifidobacterium_animali	K01588	0	0.0248394	0	0.0311351	0.0246748	0.00364868	0.00755558	purE	5-(carboxyamino)imidazole ribonucleotide mutase	5.4.99.18	M00048; Pathway module; Nucleotide and amino acid metabolism; Purine metabolism; Inosine monophosphate biosynthesis, PRPP + glutamine => IMP [PATH:map00230]	ko00230; Metabolism; Nucleotide metabolism; Purine metabolism | ko01100; Metabolism; Global and overview maps; Metabolic pathways | ko01110; Metabolism; Global and overview maps; Biosynthesis of secondary metabolites | ko01130; Metabolism; Global and overview maps; Biosynthesis of antibiotics	ko00230; Metabolism; Nucleotide metabolism; Purine metabolism
Bifidobacterium_pseudolongum;Bifidobacterium_animali	K01589	0	0	0.012632	0	0	0.012734	0.00958351	purK	5-(carboxyamino)imidazole ribonucleotide synthase	6.3.4.18	M00048; Pathway module; Nucleotide and amino acid metabolism; Purine metabolism; Inosine monophosphate biosynthesis, PRPP + glutamine => IMP [PATH:map00230]	ko00230; Metabolism; Nucleotide metabolism; Purine metabolism | ko01100; Metabolism; Global and overview maps; Metabolic pathways | ko01110; Metabolism; Global and overview maps; Biosynthesis of secondary metabolites | ko01130; Metabolism; Global and overview maps; Biosynthesis of antibiotics	ko00230; Metabolism; Nucleotide metabolism; Purine metabolism
Bifidobacterium_pseudolongum;Bifidobacterium_animali	K01591	0	0.0247502	0	0	0	0.00780526	0.0197429	pyrF	orotidine-5'-phosphate decarboxylase	4.1.1.23	M00051; Pathway module; Nucleotide and amino acid metabolism; Pyrimidine metabolism; Uridine monophosphate biosynthesis, glutamine (+ PRPP) => UMP [PATH:map00240]	ko00240; Metabolism; Nucleotide metabolism; Pyrimidine metabolism | ko01100; Metabolism; Global and overview maps; Metabolic pathways	ko00240; Metabolism; Nucleotide metabolism; Pyrimidine metabolism
-	K01595	0	0.0285919	0.0427702	0	0.0442862	0	0	ppc	phosphoenolpyruvate carboxylase	4.1.1.31	M00168; Pathway module; Energy metabolism; Carbon fixation; CAM (Crassulacean acid metabolism), dark [PATH:map01200 map00710] | M00172; Pathway module; Energy metabolism; Carbon fixation; C4-dicarboxylic acid cycle, NADP - malic enzyme type [PATH:map01200 map00710] | M00171; Pathway module; Energy metabolism; Carbon fixation; C4-dicarboxylic acid cycle, NAD - malic enzyme type [PATH:map01200 map0…	ko00620; Metabolism; Carbohydrate metabolism; Pyruvate metabolism | ko00680; Metabolism; Energy metabolism; Methane metabolism | ko01100; Metabolism; Global and overview maps; Metabolic pathways | ko01120; Metabolism; Global and overview maps; Microbial metabolism in diverse environments | ko01200; Metabolism; Global and overview maps; Carbon metabolism	ko00620; Metabolism; Carbohydrate metabolism; Pyruvate metabolism | ko00710; Metabolism; Energy metabolism; Carbon fixation in photosynthetic organisms | ko00720; Metabolism; Energy metabolism; Carbon fixation pathways in prokaryotes | ko00680; Metabolism; Energy metabolism; Methane metabolism
-	K01597	0	0	0	0	0	0	0.0219543	MVD, mvaD	diphosphomevalonate decarboxylase	4.1.1.33	M00095; Pathway module; Carbohydrate and lipid metabolism; Terpenoid backbone biosynthesis; C5 isoprenoid biosynthesis, mevalonate pathway [PATH:map00900]	ko00900; Metabolism; Metabolism of terpenoids and polyketides; Terpenoid backbone biosynthesis | ko01100; Metabolism; Global and overview maps; Metabolic pathways | ko01110; Metabolism; Global and overview maps; Biosynthesis of secondary metabolites | ko01130; Metabolism; Global and overview maps; Biosynthesis of antibiotics	ko00900; Metabolism; Metabolism of terpenoids and polyketides; Terpenoid backbone biosynthesis
Bifidobacterium_pseudolongum	K01607	0	0	0.0121557	0	0	0	0	pcaC	4-carboxymuconolactone decarboxylase	4.1.1.44	-	ko01100; Metabolism; Global and overview maps; Metabolic pathways	ko00362; Metabolism; Xenobiotics biodegradation and metabolism; Benzoate degradation
-	K01609	0	0.0347357	0	0	0	0	0	trpC	indole-3-glycerol phosphate synthase	4.1.1.48	M00023; Pathway module; Nucleotide and amino acid metabolism; Aromatic amino acid metabolism; Tryptophan biosynthesis, chorismate => tryptophan [PATH:map01230 map00400]	ko00400; Metabolism; Amino acid metabolism; Phenylalanine, tyrosine and tryptophan biosynthesis | ko01100; Metabolism; Global and overview maps; Metabolic pathways | ko01110; Metabolism; Global and overview maps; Biosynthesis of secondary metabolites | ko01130; Metabolism; Global and overview maps; Biosynthesis of antibiotics | ko01230; Metabolism; Global and overview maps; Biosynthesis of amino …	ko00400; Metabolism; Amino acid metabolism; Phenylalanine, tyrosine and tryptophan biosynthesis
-	K01610	0	0	0	0	0	0.000312594	5.98814e-05	E4.1.1.49, pckA	phosphoenolpyruvate carboxykinase (ATP)	4.1.1.49	M00170; Pathway module; Energy metabolism; Carbon fixation; C4-dicarboxylic acid cycle, phosphoenolpyruvate carboxykinase type [PATH:map01200 map00710] | M00003; Pathway module; Carbohydrate and lipid metabolism; Central carbohydrate metabolism; Gluconeogenesis, oxaloacetate => fructose-6P [PATH:map00010 map00020]	ko00010; Metabolism; Carbohydrate metabolism; Glycolysis / Gluconeogenesis | ko00020; Metabolism; Carbohydrate metabolism; Citrate cycle (TCA cycle) | ko00620; Metabolism; Carbohydrate metabolism; Pyruvate metabolism | ko01100; Metabolism; Global and overview maps; Metabolic pathways | ko01110; Metabolism; Global and overview maps; Biosynthesis of secondary metabolites | ko01130; Metabolism; Glob…	ko00010; Metabolism; Carbohydrate metabolism; Glycolysis / Gluconeogenesis | ko00020; Metabolism; Carbohydrate metabolism; Citrate cycle (TCA cycle) | ko00620; Metabolism; Carbohydrate metabolism; Pyruvate metabolism | ko00710; Metabolism; Energy metabolism; Carbon fixation in photosynthetic organisms
-	K01612	0.0455397	0	0	0	0	0	0	bsdC	vanillate/4-hydroxybenzoate decarboxylase subunit C [EC:4.1.1.- 4.1.1.61]	4.1.1.-,4.1.1.61	-	ko00627; Metabolism; Xenobiotics biodegradation and metabolism; Aminobenzoate degradation | ko01120; Metabolism; Global and overview maps; Microbial metabolism in diverse environments | ko01220; Metabolism; Global and overview maps; Degradation of aromatic compounds	ko00627; Metabolism; Xenobiotics biodegradation and metabolism; Aminobenzoate degradation
-	K01613	0	0.0221642	0	0	0	0.00199812	0.00269447	psd, PISD	phosphatidylserine decarboxylase	4.1.1.65	M00093; Pathway module; Carbohydrate and lipid metabolism; Lipid metabolism; Phosphatidylethanolamine (PE) biosynthesis, PA => PS => PE [PATH:map00564]	ko00564; Metabolism; Lipid metabolism; Glycerophospholipid metabolism | ko01100; Metabolism; Global and overview maps; Metabolic pathways | ko01110; Metabolism; Global and overview maps; Biosynthesis of secondary metabolites	ko00564; Metabolism; Lipid metabolism; Glycerophospholipid metabolism
-	K01616	0	0	0	0	0	0	0.0287685	kgd	2-oxoglutarate decarboxylase	4.1.1.71	-	-	-
-	K01619	0	0	0	0	0	9.9812e-05	0.000382246	deoC, DERA	deoxyribose-phosphate aldolase	4.1.2.4	-	ko00030; Metabolism; Carbohydrate metabolism; Pentose phosphate pathway	ko00030; Metabolism; Carbohydrate metabolism; Pentose phosphate pathway
-	K01621	0	0	0	0	0.0326347	0	0	xfp, xpk	xylulose-5-phosphate/fructose-6-phosphate phosphoketolase [EC:4.1.2.9 4.1.2.22]	4.1.2.9,4.1.2.22	-	ko00030; Metabolism; Carbohydrate metabolism; Pentose phosphate pathway | ko01100; Metabolism; Global and overview maps; Metabolic pathways | ko01120; Metabolism; Global and overview maps; Microbial metabolism in diverse environments	ko00030; Metabolism; Carbohydrate metabolism; Pentose phosphate pathway | ko00710; Metabolism; Energy metabolism; Carbon fixation in photosynthetic organisms
-	K01625	0	0	0	0	0	0	0.00704687	eda	2-dehydro-3-deoxyphosphogluconate aldolase / (4S)-4-hydroxy-2-oxoglutarate aldolase [EC:4.1.2.14 4.1.3.42]	4.1.2.14,4.1.3.42	M00008; Pathway module; Carbohydrate and lipid metabolism; Central carbohydrate metabolism; Entner-Doudoroff pathway, glucose-6P => glyceraldehyde-3P + pyruvate [PATH:map01200 map00030] | M00308; Pathway module; Carbohydrate and lipid metabolism; Central carbohydrate metabolism; Semi-phosphorylative Entner-Doudoroff pathway, gluconate => glycerate-3P [PATH:map01200 map00030] | M00631; Pathway mod…	ko00030; Metabolism; Carbohydrate metabolism; Pentose phosphate pathway | ko00630; Metabolism; Carbohydrate metabolism; Glyoxylate and dicarboxylate metabolism | ko01100; Metabolism; Global and overview maps; Metabolic pathways | ko01120; Metabolism; Global and overview maps; Microbial metabolism in diverse environments | ko01200; Metabolism; Global and overview maps; Carbon metabolism	ko00030; Metabolism; Carbohydrate metabolism; Pentose phosphate pathway | ko00630; Metabolism; Carbohydrate metabolism; Glyoxylate and dicarboxylate metabolism
-	K01627	0	0.0226723	0	0	0	0.00701805	0	kdsA	2-dehydro-3-deoxyphosphooctonate aldolase (KDO 8-P synthase)	2.5.1.55	M00063; Pathway module; Carbohydrate and lipid metabolism; Lipopolysaccharide metabolism; CMP-KDO biosynthesis [PATH:map00540]	ko00540; Metabolism; Glycan biosynthesis and metabolism; Lipopolysaccharide biosynthesis | ko01100; Metabolism; Global and overview maps; Metabolic pathways	ko00540; Metabolism; Glycan biosynthesis and metabolism; Lipopolysaccharide biosynthesis
-	K01629	0	0	0	0	0	0	0.0368756	rhaD	rhamnulose-1-phosphate aldolase	4.1.2.19	-	ko00040; Metabolism; Carbohydrate metabolism; Pentose and glucuronate interconversions | ko00051; Metabolism; Carbohydrate metabolism; Fructose and mannose metabolism | ko01120; Metabolism; Global and overview maps; Microbial metabolism in diverse environments	ko00040; Metabolism; Carbohydrate metabolism; Pentose and glucuronate interconversions | ko00051; Metabolism; Carbohydrate metabolism; Fructose and mannose metabolism
-	K01633	0	0.0306685	0	0	0	0.000417481	0.000332887	folB	7,8-dihydroneopterin aldolase/epimerase/oxygenase [EC:4.1.2.25 5.1.99.8 1.13.11.81]	4.1.2.25,5.1.99.8,1.13.11.81	M00126; Pathway module; Nucleotide and amino acid metabolism; Cofactor and vitamin biosynthesis; Tetrahydrofolate biosynthesis, GTP => THF [PATH:map00790 map00670] | M00840; Pathway module; Nucleotide and amino acid metabolism; Cofactor and vitamin biosynthesis; Tetrahydrofolate biosynthesis, mediated by ribA and trpF, GTP => THF [PATH:map00790]	ko00790; Metabolism; Metabolism of cofactors and vitamins; Folate biosynthesis | ko01100; Metabolism; Global and overview maps; Metabolic pathways	ko00790; Metabolism; Metabolism of cofactors and vitamins; Folate biosynthesis
-	K01658	0	0.0460018	0	0	0	0.0327423	0	trpG	anthranilate synthase component II	4.1.3.27	M00023; Pathway module; Nucleotide and amino acid metabolism; Aromatic amino acid metabolism; Tryptophan biosynthesis, chorismate => tryptophan [PATH:map01230 map00400]	ko00400; Metabolism; Amino acid metabolism; Phenylalanine, tyrosine and tryptophan biosynthesis | ko01100; Metabolism; Global and overview maps; Metabolic pathways | ko01110; Metabolism; Global and overview maps; Biosynthesis of secondary metabolites | ko01130; Metabolism; Global and overview maps; Biosynthesis of antibiotics | ko01230; Metabolism; Global and overview maps; Biosynthesis of amino …	ko00400; Metabolism; Amino acid metabolism; Phenylalanine, tyrosine and tryptophan biosynthesis | ko00405; Metabolism; Biosynthesis of other secondary metabolites; Phenazine biosynthesis | ko02024; Cellular Processes; Cellular community - prokaryotes; Quorum sensing | ko02025; Cellular Processes; Cellular community - prokaryotes; Biofilm formation - Pseudomonas aeruginosa
-	K01661	0	0.0222163	0	0	0	0.00791579	0	menB	naphthoate synthase	4.1.3.36	M00116; Pathway module; Nucleotide and amino acid metabolism; Cofactor and vitamin biosynthesis; Menaquinone biosynthesis, chorismate => menaquinone [PATH:map00130]	ko00130; Metabolism; Metabolism of cofactors and vitamins; Ubiquinone and other terpenoid-quinone biosynthesis | ko01100; Metabolism; Global and overview maps; Metabolic pathways | ko01110; Metabolism; Global and overview maps; Biosynthesis of secondary metabolites	ko00130; Metabolism; Metabolism of cofactors and vitamins; Ubiquinone and other terpenoid-quinone biosynthesis
Bifidobacterium_pseudolongum;Bifidobacterium_animali	K01662	0	0.0170063	0	0	0	0.00412049	0.0282367	dxs	1-deoxy-D-xylulose-5-phosphate synthase	2.2.1.7	M00096; Pathway module; Carbohydrate and lipid metabolism; Terpenoid backbone biosynthesis; C5 isoprenoid biosynthesis, non-mevalonate pathway [PATH:map00900]	ko00730; Metabolism; Metabolism of cofactors and vitamins; Thiamine metabolism | ko00900; Metabolism; Metabolism of terpenoids and polyketides; Terpenoid backbone biosynthesis | ko01100; Metabolism; Global and overview maps; Metabolic pathways | ko01110; Metabolism; Global and overview maps; Biosynthesis of secondary metabolites | ko01130; Metabolism; Global and overview maps; Biosynthesis of ant…	ko00730; Metabolism; Metabolism of cofactors and vitamins; Thiamine metabolism | ko00900; Metabolism; Metabolism of terpenoids and polyketides; Terpenoid backbone biosynthesis
Bifidobacterium_animali	K01664	0	0.00411096	0.0419053	0	5.89925e-05	0.0298064	0	pabA	para-aminobenzoate synthetase component II	2.6.1.85	-	ko00790; Metabolism; Metabolism of cofactors and vitamins; Folate biosynthesis	ko00790; Metabolism; Metabolism of cofactors and vitamins; Folate biosynthesis
-	K01665	0	0.00623211	0	0	0	0	0	pabB	para-aminobenzoate synthetase component I	2.6.1.85	-	ko00790; Metabolism; Metabolism of cofactors and vitamins; Folate biosynthesis	ko00790; Metabolism; Metabolism of cofactors and vitamins; Folate biosynthesis
-	K01667	0	0	0	0.0276033	0	0.0312466	0	tnaA	tryptophanase	4.1.99.1	-	ko00380; Metabolism; Amino acid metabolism; Tryptophan metabolism	ko00380; Metabolism; Amino acid metabolism; Tryptophan metabolism
Bifidobacterium_pseudolongum;Bifidobacterium_animali	K01673	0	0	0	0	0.020678	0.000972556	0.00167993	cynT, can	carbonic anhydrase	4.2.1.1	-	ko00910; Metabolism; Energy metabolism; Nitrogen metabolism	ko00910; Metabolism; Energy metabolism; Nitrogen metabolism
-	K01676	0	0	0	0.0477318	0	0.00384925	0.0103161	E4.2.1.2A, fumA, fumB	fumarate hydratase, class I	4.2.1.2	M00173; Pathway module; Energy metabolism; Carbon fixation; Reductive citrate cycle (Arnon-Buchanan cycle) [PATH:map01200 map00720] | M00374; Pathway module; Energy metabolism; Carbon fixation; Dicarboxylate-hydroxybutyrate cycle [PATH:map01200 map00720] | M00009; Pathway module; Carbohydrate and lipid metabolism; Central carbohydrate metabolism; Citrate cycle (TCA cycle, Krebs cycle) [PATH:map01…	ko00020; Metabolism; Carbohydrate metabolism; Citrate cycle (TCA cycle) | ko00620; Metabolism; Carbohydrate metabolism; Pyruvate metabolism | ko01100; Metabolism; Global and overview maps; Metabolic pathways | ko01110; Metabolism; Global and overview maps; Biosynthesis of secondary metabolites | ko01120; Metabolism; Global and overview maps; Microbial metabolism in diverse environments | ko01130;…	ko00020; Metabolism; Carbohydrate metabolism; Citrate cycle (TCA cycle) | ko00620; Metabolism; Carbohydrate metabolism; Pyruvate metabolism | ko00720; Metabolism; Energy metabolism; Carbon fixation pathways in prokaryotes
-	K01685	0	0	0	0	0	0.0049391	1.83662e-05	uxaA	altronate hydrolase	4.2.1.7	M00631; Pathway module; Carbohydrate and lipid metabolism; Other carbohydrate metabolism; D-Galacturonate degradation (bacteria) [PATH:map00040 map00030]	ko00040; Metabolism; Carbohydrate metabolism; Pentose and glucuronate interconversions | ko01100; Metabolism; Global and overview maps; Metabolic pathways	ko00040; Metabolism; Carbohydrate metabolism; Pentose and glucuronate interconversions
-	K01686	0	0	0	0	0	0.0111039	0.00106734	uxuA	mannonate dehydratase	4.2.1.8	M00061; Pathway module; Carbohydrate and lipid metabolism; Other carbohydrate metabolism; D-Glucuronate degradation [PATH:map00040 map00030]	ko00040; Metabolism; Carbohydrate metabolism; Pentose and glucuronate interconversions | ko01100; Metabolism; Global and overview maps; Metabolic pathways	ko00040; Metabolism; Carbohydrate metabolism; Pentose and glucuronate interconversions
Bifidobacterium_pseudolongum	K01689	0	0.00923347	0	0	0	0.00401109	0.013327	ENO, eno	enolase	4.2.1.11	M00346; Pathway module; Energy metabolism; Methane metabolism; Formaldehyde assimilation, serine pathway [PATH:map01200 map00680] | M00001; Pathway module; Carbohydrate and lipid metabolism; Central carbohydrate metabolism; Glycolysis (Embden-Meyerhof pathway), glucose => pyruvate [PATH:map01200 map00010] | M00002; Pathway module; Carbohydrate and lipid metabolism; Central carbohydrate metabolism…	ko00010; Metabolism; Carbohydrate metabolism; Glycolysis / Gluconeogenesis | ko00680; Metabolism; Energy metabolism; Methane metabolism | ko01100; Metabolism; Global and overview maps; Metabolic pathways | ko01110; Metabolism; Global and overview maps; Biosynthesis of secondary metabolites | ko01130; Metabolism; Global and overview maps; Biosynthesis of antibiotics | ko01200; Metabolism; Global a…	ko00010; Metabolism; Carbohydrate metabolism; Glycolysis / Gluconeogenesis | ko00680; Metabolism; Energy metabolism; Methane metabolism | ko03018; Genetic Information Processing; Folding, sorting and degradation; RNA degradation | ko04066; Environmental Information Processing; Signal transduction; HIF-1 signaling pathway
-	K01696	0	0	0	0	0	0.0209579	0	trpB	tryptophan synthase beta chain	4.2.1.20	M00023; Pathway module; Nucleotide and amino acid metabolism; Aromatic amino acid metabolism; Tryptophan biosynthesis, chorismate => tryptophan [PATH:map01230 map00400]	ko00260; Metabolism; Amino acid metabolism; Glycine, serine and threonine metabolism | ko00400; Metabolism; Amino acid metabolism; Phenylalanine, tyrosine and tryptophan biosynthesis | ko01100; Metabolism; Global and overview maps; Metabolic pathways | ko01110; Metabolism; Global and overview maps; Biosynthesis of secondary metabolites | ko01130; Metabolism; Global and overview maps; Biosynthesis…	ko00260; Metabolism; Amino acid metabolism; Glycine, serine and threonine metabolism | ko00400; Metabolism; Amino acid metabolism; Phenylalanine, tyrosine and tryptophan biosynthesis
Bifidobacterium_pseudolongum;Bifidobacterium_animali	K01697	0	0.000796649	0	0.0402572	0.00450354	0	0.0242948	CBS	cystathionine beta-synthase	4.2.1.22	M00338; Pathway module; Nucleotide and amino acid metabolism; Cysteine and methionine metabolism; Cysteine biosynthesis, homocysteine + serine => cysteine [PATH:map01230 map00270] | M00035; Pathway module; Nucleotide and amino acid metabolism; Cysteine and methionine metabolism; Methionine degradation [PATH:map00270]	ko00260; Metabolism; Amino acid metabolism; Glycine, serine and threonine metabolism | ko00270; Metabolism; Amino acid metabolism; Cysteine and methionine metabolism | ko01100; Metabolism; Global and overview maps; Metabolic pathways | ko01130; Metabolism; Global and overview maps; Biosynthesis of antibiotics | ko01230; Metabolism; Global and overview maps; Biosynthesis of amino acids	ko00260; Metabolism; Amino acid metabolism; Glycine, serine and threonine metabolism | ko00270; Metabolism; Amino acid metabolism; Cysteine and methionine metabolism
Bifidobacterium_pseudolongum;Bifidobacterium_animali	K01703	0	0.0386424	0	0	0	0	0	leuC, IPMI-L	3-isopropylmalate/(R)-2-methylmalate dehydratase large subunit [EC:4.2.1.33 4.2.1.35]	4.2.1.33,4.2.1.35	M00535; Pathway module; Nucleotide and amino acid metabolism; Branched-chain amino acid metabolism; Isoleucine biosynthesis, pyruvate => 2-oxobutanoate [PATH:map01210 map01230 map00290] | M00432; Pathway module; Nucleotide and amino acid metabolism; Branched-chain amino acid metabolism; Leucine biosynthesis, 2-oxoisovalerate => 2-oxoisocaproate [PATH:map01210 map01230 map00290]	ko00290; Metabolism; Amino acid metabolism; Valine, leucine and isoleucine biosynthesis | ko00660; Metabolism; Carbohydrate metabolism; C5-Branched dibasic acid metabolism | ko01100; Metabolism; Global and overview maps; Metabolic pathways | ko01110; Metabolism; Global and overview maps; Biosynthesis of secondary metabolites | ko01210; Metabolism; Global and overview maps; 2-Oxocarboxylic acid me…	ko00660; Metabolism; Carbohydrate metabolism; C5-Branched dibasic acid metabolism | ko00290; Metabolism; Amino acid metabolism; Valine, leucine and isoleucine biosynthesis | ko00966; Metabolism; Biosynthesis of other secondary metabolites; Glucosinolate biosynthesis
Bifidobacterium_animali	K01710	0	0	0	0.0132526	0	0.0013485	0.00461297	E4.2.1.46, rfbB, rffG	dTDP-glucose 4,6-dehydratase	4.2.1.46	M00793; Pathway module; Carbohydrate and lipid metabolism; Other carbohydrate metabolism; dTDP-L-rhamnose biosynthesis [PATH:map00521 map00523]	ko01130; Metabolism; Global and overview maps; Biosynthesis of antibiotics	ko00523; Metabolism; Metabolism of terpenoids and polyketides; Polyketide sugar unit biosynthesis | ko01055; Metabolism; Metabolism of terpenoids and polyketides; Biosynthesis of vancomycin group antibiotics | ko00521; Metabolism; Biosynthesis of other secondary metabolites; Streptomycin biosynthesis | ko00525; Metabolism; Biosynthesis of other secondary metabolites; Acarbose and validamycin bios…
-	K01711	0	0	0	0	0	0.0167594	0	gmd, GMDS	GDPmannose 4,6-dehydratase	4.2.1.47	-	ko00051; Metabolism; Carbohydrate metabolism; Fructose and mannose metabolism | ko00520; Metabolism; Carbohydrate metabolism; Amino sugar and nucleotide sugar metabolism | ko01100; Metabolism; Global and overview maps; Metabolic pathways	ko00051; Metabolism; Carbohydrate metabolism; Fructose and mannose metabolism | ko00520; Metabolism; Carbohydrate metabolism; Amino sugar and nucleotide sugar metabolism
-	K01712	0	0	0	0	0	0.000955075	0.00409987	hutU, UROC1	urocanate hydratase	4.2.1.49	M00045; Pathway module; Nucleotide and amino acid metabolism; Histidine metabolism; Histidine degradation, histidine => N-formiminoglutamate => glutamate [PATH:map00340]	ko00340; Metabolism; Amino acid metabolism; Histidine metabolism | ko01100; Metabolism; Global and overview maps; Metabolic pathways	ko00340; Metabolism; Amino acid metabolism; Histidine metabolism
-	K01713	0	0.0242613	0	0.0168464	0	0.0457594	0	pheC	cyclohexadienyl dehydratase [EC:4.2.1.51 4.2.1.91]	4.2.1.51,4.2.1.91	M00024; Pathway module; Nucleotide and amino acid metabolism; Aromatic amino acid metabolism; Phenylalanine biosynthesis, chorismate => phenylalanine [PATH:map01230 map00400]	ko00400; Metabolism; Amino acid metabolism; Phenylalanine, tyrosine and tryptophan biosynthesis | ko01100; Metabolism; Global and overview maps; Metabolic pathways | ko01110; Metabolism; Global and overview maps; Biosynthesis of secondary metabolites | ko01130; Metabolism; Global and overview maps; Biosynthesis of antibiotics | ko01230; Metabolism; Global and overview maps; Biosynthesis of amino …	ko00400; Metabolism; Amino acid metabolism; Phenylalanine, tyrosine and tryptophan biosynthesis
-	K01719	0	0	0	0.0433376	0	0.00113252	7.97781e-05	hemD, UROS	uroporphyrinogen-III synthase	4.2.1.75	M00121; Pathway module; Nucleotide and amino acid metabolism; Cofactor and vitamin biosynthesis; Heme biosynthesis, glutamate => protoheme/siroheme [PATH:map00860]	ko00860; Metabolism; Metabolism of cofactors and vitamins; Porphyrin and chlorophyll metabolism | ko01100; Metabolism; Global and overview maps; Metabolic pathways | ko01110; Metabolism; Global and overview maps; Biosynthesis of secondary metabolites	ko00860; Metabolism; Metabolism of cofactors and vitamins; Porphyrin and chlorophyll metabolism
-	K01724	0	0	0	0	0	0.0426883	0	PCBD, phhB	4a-hydroxytetrahydrobiopterin dehydratase	4.2.1.96	-	ko00790; Metabolism; Metabolism of cofactors and vitamins; Folate biosynthesis	ko00790; Metabolism; Metabolism of cofactors and vitamins; Folate biosynthesis
-	K01728	0	0	0	0	0.00641812	0	0.0210446	pel	pectate lyase	4.2.2.2	-	ko00040; Metabolism; Carbohydrate metabolism; Pentose and glucuronate interconversions	ko00040; Metabolism; Carbohydrate metabolism; Pentose and glucuronate interconversions | ko02024; Cellular Processes; Cellular community - prokaryotes; Quorum sensing
Bifidobacterium_pseudolongum;Bifidobacterium_animali	K01733	0	0	0	0	0	0	0.0199895	thrC	threonine synthase	4.2.3.1	M00018; Pathway module; Nucleotide and amino acid metabolism; Serine and threonine metabolism; Threonine biosynthesis, aspartate => homoserine => threonine [PATH:map01230 map00260]	ko00260; Metabolism; Amino acid metabolism; Glycine, serine and threonine metabolism | ko00750; Metabolism; Metabolism of cofactors and vitamins; Vitamin B6 metabolism | ko01100; Metabolism; Global and overview maps; Metabolic pathways | ko01110; Metabolism; Global and overview maps; Biosynthesis of secondary metabolites | ko01230; Metabolism; Global and overview maps; Biosynthesis of amino acids	ko00260; Metabolism; Amino acid metabolism; Glycine, serine and threonine metabolism | ko00750; Metabolism; Metabolism of cofactors and vitamins; Vitamin B6 metabolism
-	K01734	0	0	0	0	0	0	0.0374647	mgsA	methylglyoxal synthase	4.2.3.3	-	ko00640; Metabolism; Carbohydrate metabolism; Propanoate metabolism | ko01120; Metabolism; Global and overview maps; Microbial metabolism in diverse environments	ko00640; Metabolism; Carbohydrate metabolism; Propanoate metabolism
Bifidobacterium_pseudolongum;Bifidobacterium_animali	K01736	0	0	0	0	0	0.000909774	0.0117255	aroC	chorismate synthase	4.2.3.5	M00022; Pathway module; Nucleotide and amino acid metabolism; Aromatic amino acid metabolism; Shikimate pathway, phosphoenolpyruvate + erythrose-4P => chorismate [PATH:map01230 map00400]	ko00400; Metabolism; Amino acid metabolism; Phenylalanine, tyrosine and tryptophan biosynthesis | ko01100; Metabolism; Global and overview maps; Metabolic pathways | ko01110; Metabolism; Global and overview maps; Biosynthesis of secondary metabolites | ko01130; Metabolism; Global and overview maps; Biosynthesis of antibiotics | ko01230; Metabolism; Global and overview maps; Biosynthesis of amino …	ko00400; Metabolism; Amino acid metabolism; Phenylalanine, tyrosine and tryptophan biosynthesis
-	K01737	0	0	0	0	0	0.00409624	0.00771475	queD, ptpS, PTS	6-pyruvoyltetrahydropterin/6-carboxytetrahydropterin synthase [EC:4.2.3.12 4.1.2.50]	4.2.3.12,4.1.2.50	M00842; Pathway module; Nucleotide and amino acid metabolism; Cofactor and vitamin biosynthesis; Tetrahydrobiopterin biosynthesis, GTP => BH4 [PATH:map00790] | M00843; Pathway module; Nucleotide and amino acid metabolism; Cofactor and vitamin biosynthesis; L-threo-Tetrahydrobiopterin biosynthesis, GTP => L-threo-BH4 [PATH:map00790]	ko00790; Metabolism; Metabolism of cofactors and vitamins; Folate biosynthesis | ko01100; Metabolism; Global and overview maps; Metabolic pathways	ko00790; Metabolism; Metabolism of cofactors and vitamins; Folate biosynthesis
Bifidobacterium_pseudolongum;Bifidobacterium_animali	K01739	0	0	0	0	0.0100816	0	0.0464381	metB	cystathionine gamma-synthase	2.5.1.48	M00017; Pathway module; Nucleotide and amino acid metabolism; Cysteine and methionine metabolism; Methionine biosynthesis, apartate => homoserine => methionine [PATH:map01230 map00270]	ko00270; Metabolism; Amino acid metabolism; Cysteine and methionine metabolism | ko00450; Metabolism; Metabolism of other amino acids; Selenocompound metabolism | ko00920; Metabolism; Energy metabolism; Sulfur metabolism | ko01100; Metabolism; Global and overview maps; Metabolic pathways | ko01110; Metabolism; Global and overview maps; Biosynthesis of secondary metabolites | ko01130; Metabolism; …	ko00920; Metabolism; Energy metabolism; Sulfur metabolism | ko00270; Metabolism; Amino acid metabolism; Cysteine and methionine metabolism | ko00450; Metabolism; Metabolism of other amino acids; Selenocompound metabolism
Bifidobacterium_pseudolongum;Bifidobacterium_animali	K01740	0	0.00369565	0	0	0	0	0	metY	O-acetylhomoserine (thiol)-lyase	2.5.1.49	-	ko00270; Metabolism; Amino acid metabolism; Cysteine and methionine metabolism | ko01100; Metabolism; Global and overview maps; Metabolic pathways	ko00270; Metabolism; Amino acid metabolism; Cysteine and methionine metabolism
Bifidobacterium_pseudolongum;Bifidobacterium_animali	K01744	0	0.0431474	0.00939899	0	0	0	0	aspA	aspartate ammonia-lyase	4.3.1.1	-	ko00250; Metabolism; Amino acid metabolism; Alanine, aspartate and glutamate metabolism | ko01100; Metabolism; Global and overview maps; Metabolic pathways	ko00250; Metabolism; Amino acid metabolism; Alanine, aspartate and glutamate metabolism
-	K01745	0	0	0	0	0	0.00202744	0.0024957	hutH, HAL	histidine ammonia-lyase	4.3.1.3	M00045; Pathway module; Nucleotide and amino acid metabolism; Histidine metabolism; Histidine degradation, histidine => N-formiminoglutamate => glutamate [PATH:map00340]	ko00340; Metabolism; Amino acid metabolism; Histidine metabolism | ko01100; Metabolism; Global and overview maps; Metabolic pathways	ko00340; Metabolism; Amino acid metabolism; Histidine metabolism
Bifidobacterium_pseudolongum;Bifidobacterium_animali	K01752	0	0	0	0	0	0.00292726	0	E4.3.1.17, sdaA, sdaB, tdcG	L-serine dehydratase	4.3.1.17	-	ko00260; Metabolism; Amino acid metabolism; Glycine, serine and threonine metabolism | ko00270; Metabolism; Amino acid metabolism; Cysteine and methionine metabolism | ko01100; Metabolism; Global and overview maps; Metabolic pathways | ko01110; Metabolism; Global and overview maps; Biosynthesis of secondary metabolites | ko01130; Metabolism; Global and overview maps; Biosynthesis of antibiotics |…	ko00260; Metabolism; Amino acid metabolism; Glycine, serine and threonine metabolism | ko00270; Metabolism; Amino acid metabolism; Cysteine and methionine metabolism
Bifidobacterium_animali	K01754	0	0	0	0	0	0	0.0427243	E4.3.1.19, ilvA, tdcB	threonine dehydratase	4.3.1.19	M00570; Pathway module; Nucleotide and amino acid metabolism; Branched-chain amino acid metabolism; Isoleucine biosynthesis, threonine => 2-oxobutanoate => isoleucine [PATH:map01230 map00290]	ko00260; Metabolism; Amino acid metabolism; Glycine, serine and threonine metabolism | ko00290; Metabolism; Amino acid metabolism; Valine, leucine and isoleucine biosynthesis | ko01100; Metabolism; Global and overview maps; Metabolic pathways | ko01110; Metabolism; Global and overview maps; Biosynthesis of secondary metabolites | ko01130; Metabolism; Global and overview maps; Biosynthesis of anti…	ko00260; Metabolism; Amino acid metabolism; Glycine, serine and threonine metabolism | ko00290; Metabolism; Amino acid metabolism; Valine, leucine and isoleucine biosynthesis
Bifidobacterium_pseudolongum;Bifidobacterium_animali	K01755	0	0	0	0	0.0477916	0	0	argH, ASL	argininosuccinate lyase	4.3.2.1	M00029; Pathway module; Nucleotide and amino acid metabolism; Arginine and proline metabolism; Urea cycle [PATH:map01230 map00220]	ko00220; Metabolism; Amino acid metabolism; Arginine biosynthesis | ko00250; Metabolism; Amino acid metabolism; Alanine, aspartate and glutamate metabolism | ko01100; Metabolism; Global and overview maps; Metabolic pathways | ko01110; Metabolism; Global and overview maps; Biosynthesis of secondary metabolites | ko01130; Metabolism; Global and overview maps; Biosynthesis of antibiotics | ko01230; …	ko00250; Metabolism; Amino acid metabolism; Alanine, aspartate and glutamate metabolism | ko00220; Metabolism; Amino acid metabolism; Arginine biosynthesis
Bifidobacterium_pseudolongum;Bifidobacterium_animali	K01756	0	0	0	0	0	0.00191861	0	purB, ADSL	adenylosuccinate lyase	4.3.2.2	M00048; Pathway module; Nucleotide and amino acid metabolism; Purine metabolism; Inosine monophosphate biosynthesis, PRPP + glutamine => IMP [PATH:map00230] | M00049; Pathway module; Nucleotide and amino acid metabolism; Purine metabolism; Adenine ribonucleotide biosynthesis, IMP => ADP,ATP [PATH:map00230]	ko00230; Metabolism; Nucleotide metabolism; Purine metabolism | ko00250; Metabolism; Amino acid metabolism; Alanine, aspartate and glutamate metabolism | ko01100; Metabolism; Global and overview maps; Metabolic pathways | ko01110; Metabolism; Global and overview maps; Biosynthesis of secondary metabolites | ko01130; Metabolism; Global and overview maps; Biosynthesis of antibiotics	ko00230; Metabolism; Nucleotide metabolism; Purine metabolism | ko00250; Metabolism; Amino acid metabolism; Alanine, aspartate and glutamate metabolism
Bifidobacterium_animali	K01760	0	0	0	0	0.0253325	0	0	metC	cystathionine beta-lyase	4.4.1.8	M00017; Pathway module; Nucleotide and amino acid metabolism; Cysteine and methionine metabolism; Methionine biosynthesis, apartate => homoserine => methionine [PATH:map01230 map00270]	ko00270; Metabolism; Amino acid metabolism; Cysteine and methionine metabolism | ko00450; Metabolism; Metabolism of other amino acids; Selenocompound metabolism | ko01100; Metabolism; Global and overview maps; Metabolic pathways | ko01110; Metabolism; Global and overview maps; Biosynthesis of secondary metabolites | ko01230; Metabolism; Global and overview maps; Biosynthesis of amino acids	ko00270; Metabolism; Amino acid metabolism; Cysteine and methionine metabolism | ko00450; Metabolism; Metabolism of other amino acids; Selenocompound metabolism
Bifidobacterium_pseudolongum;Bifidobacterium_animali	K01770	0	0.028329	0	0	0	0.00103929	0.000975129	ispF	2-C-methyl-D-erythritol 2,4-cyclodiphosphate synthase	4.6.1.12	M00096; Pathway module; Carbohydrate and lipid metabolism; Terpenoid backbone biosynthesis; C5 isoprenoid biosynthesis, non-mevalonate pathway [PATH:map00900]	ko00900; Metabolism; Metabolism of terpenoids and polyketides; Terpenoid backbone biosynthesis | ko01100; Metabolism; Global and overview maps; Metabolic pathways | ko01110; Metabolism; Global and overview maps; Biosynthesis of secondary metabolites | ko01130; Metabolism; Global and overview maps; Biosynthesis of antibiotics	ko00900; Metabolism; Metabolism of terpenoids and polyketides; Terpenoid backbone biosynthesis
Bifidobacterium_pseudolongum;Bifidobacterium_animali	K01775	0	0.029584	0	0	0	0.0467793	0	alr	alanine racemase	5.1.1.1	-	ko00473; Metabolism; Metabolism of other amino acids; D-Alanine metabolism | ko01100; Metabolism; Global and overview maps; Metabolic pathways | ko01502; Human Diseases; Drug resistance: Antimicrobial; Vancomycin resistance	ko00473; Metabolism; Metabolism of other amino acids; D-Alanine metabolism | ko01502; Human Diseases; Drug resistance: Antimicrobial; Vancomycin resistance
Bifidobacterium_pseudolongum;Bifidobacterium_animali	K01776	0	0	0	0	0.000462555	0.0143759	0.00265965	murI	glutamate racemase	5.1.1.3	-	ko00471; Metabolism; Metabolism of other amino acids; D-Glutamine and D-glutamate metabolism | ko01100; Metabolism; Global and overview maps; Metabolic pathways	ko00471; Metabolism; Metabolism of other amino acids; D-Glutamine and D-glutamate metabolism
Bifidobacterium_pseudolongum;Bifidobacterium_animali	K01778	0	0	0	0	0	0.012203	0	dapF	diaminopimelate epimerase	5.1.1.7	M00016; Pathway module; Nucleotide and amino acid metabolism; Lysine metabolism; Lysine biosynthesis, succinyl-DAP pathway, aspartate => lysine [PATH:map01230 map00300] | M00525; Pathway module; Nucleotide and amino acid metabolism; Lysine metabolism; Lysine biosynthesis, acetyl-DAP pathway, aspartate => lysine [PATH:map01230 map00300] | M00527; Pathway module; Nucleotide and amino acid metabolis…	ko00300; Metabolism; Amino acid metabolism; Lysine biosynthesis | ko01100; Metabolism; Global and overview maps; Metabolic pathways | ko01110; Metabolism; Global and overview maps; Biosynthesis of secondary metabolites | ko01120; Metabolism; Global and overview maps; Microbial metabolism in diverse environments | ko01130; Metabolism; Global and overview maps; Biosynthesis of antibiotics | ko01230…	ko00300; Metabolism; Amino acid metabolism; Lysine biosynthesis
-	K01782	0.037037	0	0	0	0	0	0	fadJ	3-hydroxyacyl-CoA dehydrogenase / enoyl-CoA hydratase / 3-hydroxybutyryl-CoA epimerase [EC:1.1.1.35 4.2.1.17 5.1.2.3]	1.1.1.35,4.2.1.17,5.1.2.3	M00087; Pathway module; Carbohydrate and lipid metabolism; Fatty acid metabolism; beta-Oxidation [PATH:map01212 map00071] | M00032; Pathway module; Nucleotide and amino acid metabolism; Lysine metabolism; Lysine degradation, lysine => saccharopine => acetoacetyl-CoA [PATH:map00310]	ko00071; Metabolism; Lipid metabolism; Fatty acid degradation | ko00280; Metabolism; Amino acid metabolism; Valine, leucine and isoleucine degradation | ko00281; Metabolism; Metabolism of terpenoids and polyketides; Geraniol degradation | ko00310; Metabolism; Amino acid metabolism; Lysine degradation | ko00362; Metabolism; Xenobiotics biodegradation and metabolism; Benzoate degradation | ko00380;…	ko00640; Metabolism; Carbohydrate metabolism; Propanoate metabolism | ko00650; Metabolism; Carbohydrate metabolism; Butanoate metabolism | ko00071; Metabolism; Lipid metabolism; Fatty acid degradation | ko01040; Metabolism; Lipid metabolism; Biosynthesis of unsaturated fatty acids | ko00280; Metabolism; Amino acid metabolism; Valine, leucine and isoleucine degradation | ko00310; Metabolism; Amino…
Bifidobacterium_pseudolongum;Bifidobacterium_animali	K01783	0	0	0.00190828	0	0	0	0	rpe, RPE	ribulose-phosphate 3-epimerase	5.1.3.1	M00004; Pathway module; Carbohydrate and lipid metabolism; Central carbohydrate metabolism; Pentose phosphate pathway (Pentose phosphate cycle) [PATH:map01200 map00030] | M00007; Pathway module; Carbohydrate and lipid metabolism; Central carbohydrate metabolism; Pentose phosphate pathway, non-oxidative phase, fructose 6P => ribose 5P [PATH:map01200 map01230 map00030]	ko00030; Metabolism; Carbohydrate metabolism; Pentose phosphate pathway | ko00040; Metabolism; Carbohydrate metabolism; Pentose and glucuronate interconversions | ko01100; Metabolism; Global and overview maps; Metabolic pathways | ko01110; Metabolism; Global and overview maps; Biosynthesis of secondary metabolites | ko01130; Metabolism; Global and overview maps; Biosynthesis of antibiotics | ko01…	ko00030; Metabolism; Carbohydrate metabolism; Pentose phosphate pathway | ko00040; Metabolism; Carbohydrate metabolism; Pentose and glucuronate interconversions | ko00710; Metabolism; Energy metabolism; Carbon fixation in photosynthetic organisms
Bifidobacterium_animali	K01785	0	0.021957	0	0	0	0.000346053	0.00207289	galM, GALM	aldose 1-epimerase	5.1.3.3	M00632; Pathway module; Carbohydrate and lipid metabolism; Other carbohydrate metabolism; Galactose degradation, Leloir pathway, galactose => alpha-D-glucose-1P [PATH:map00052]	ko00010; Metabolism; Carbohydrate metabolism; Glycolysis / Gluconeogenesis | ko00052; Metabolism; Carbohydrate metabolism; Galactose metabolism | ko01100; Metabolism; Global and overview maps; Metabolic pathways | ko01110; Metabolism; Global and overview maps; Biosynthesis of secondary metabolites | ko01130; Metabolism; Global and overview maps; Biosynthesis of antibiotics	ko00010; Metabolism; Carbohydrate metabolism; Glycolysis / Gluconeogenesis | ko00052; Metabolism; Carbohydrate metabolism; Galactose metabolism
-	K01788	0	0	0.007662	0	0	0	0	nanE	N-acylglucosamine-6-phosphate 2-epimerase	5.1.3.9	-	ko00520; Metabolism; Carbohydrate metabolism; Amino sugar and nucleotide sugar metabolism	ko00520; Metabolism; Carbohydrate metabolism; Amino sugar and nucleotide sugar metabolism
-	K01790	0	0	0	0	0	0.0015844	0.0182933	rfbC, rmlC	dTDP-4-dehydrorhamnose 3,5-epimerase	5.1.3.13	M00793; Pathway module; Carbohydrate and lipid metabolism; Other carbohydrate metabolism; dTDP-L-rhamnose biosynthesis [PATH:map00521 map00523]	ko00521; Metabolism; Biosynthesis of other secondary metabolites; Streptomycin biosynthesis | ko00523; Metabolism; Metabolism of terpenoids and polyketides; Polyketide sugar unit biosynthesis | ko01130; Metabolism; Global and overview maps; Biosynthesis of antibiotics	ko00523; Metabolism; Metabolism of terpenoids and polyketides; Polyketide sugar unit biosynthesis | ko00521; Metabolism; Biosynthesis of other secondary metabolites; Streptomycin biosynthesis
-	K01791	0	0	0	0	0	0.00359041	0.00158867	wecB	UDP-N-acetylglucosamine 2-epimerase (non-hydrolysing)	5.1.3.14	M00362; Functional set; Metabolism; Nucleotide sugar; Nucleotide sugar biosynthesis, prokaryotes [PATH:map00520]	ko00520; Metabolism; Carbohydrate metabolism; Amino sugar and nucleotide sugar metabolism | ko01100; Metabolism; Global and overview maps; Metabolic pathways	ko00520; Metabolism; Carbohydrate metabolism; Amino sugar and nucleotide sugar metabolism | ko05111; Cellular Processes; Cellular community - prokaryotes; Biofilm formation - Vibrio cholerae
Bifidobacterium_animali;Bifidobacterium_pseudolongum	K01803	0	0.0438859	0	0	0	0.0081015	0	TPI, tpiA	triosephosphate isomerase (TIM)	5.3.1.1	M00001; Pathway module; Carbohydrate and lipid metabolism; Central carbohydrate metabolism; Glycolysis (Embden-Meyerhof pathway), glucose => pyruvate [PATH:map01200 map00010] | M00002; Pathway module; Carbohydrate and lipid metabolism; Central carbohydrate metabolism; Glycolysis, core module involving three-carbon compounds [PATH:map01200 map01230 map00010] | M00003; Pathway module; Carbohydrate …	ko00010; Metabolism; Carbohydrate metabolism; Glycolysis / Gluconeogenesis | ko00051; Metabolism; Carbohydrate metabolism; Fructose and mannose metabolism | ko00562; Metabolism; Carbohydrate metabolism; Inositol phosphate metabolism | ko01100; Metabolism; Global and overview maps; Metabolic pathways | ko01110; Metabolism; Global and overview maps; Biosynthesis of secondary metabolites | ko01130; …	ko00010; Metabolism; Carbohydrate metabolism; Glycolysis / Gluconeogenesis | ko00051; Metabolism; Carbohydrate metabolism; Fructose and mannose metabolism | ko00562; Metabolism; Carbohydrate metabolism; Inositol phosphate metabolism | ko00710; Metabolism; Energy metabolism; Carbon fixation in photosynthetic organisms
Bifidobacterium_pseudolongum;Bifidobacterium_animali	K01804	0	0	0	0	0.0335022	0.0205329	0.000699063	araA	L-arabinose isomerase	5.3.1.4	-	ko00040; Metabolism; Carbohydrate metabolism; Pentose and glucuronate interconversions | ko01100; Metabolism; Global and overview maps; Metabolic pathways	ko00040; Metabolism; Carbohydrate metabolism; Pentose and glucuronate interconversions
Bifidobacterium_animali	K01805	0	0	0	0	0.0353415	0.000338346	8.83872e-05	xylA	xylose isomerase	5.3.1.5	-	ko00040; Metabolism; Carbohydrate metabolism; Pentose and glucuronate interconversions | ko00051; Metabolism; Carbohydrate metabolism; Fructose and mannose metabolism | ko01100; Metabolism; Global and overview maps; Metabolic pathways	ko00040; Metabolism; Carbohydrate metabolism; Pentose and glucuronate interconversions | ko00051; Metabolism; Carbohydrate metabolism; Fructose and mannose metabolism
Bifidobacterium_pseudolongum;Bifidobacterium_animali	K01807	0	0	0.0436696	0	0.0189881	0	0	rpiA	ribose 5-phosphate isomerase A	5.3.1.6	M00165; Pathway module; Energy metabolism; Carbon fixation; Reductive pentose phosphate cycle (Calvin cycle) [PATH:map01200 map00710] | M00167; Pathway module; Energy metabolism; Carbon fixation; Reductive pentose phosphate cycle, glyceraldehyde-3P => ribulose-5P [PATH:map01200 map00710] | M00004; Pathway module; Carbohydrate and lipid metabolism; Central carbohydrate metabolism; Pentose phosphat…	ko00030; Metabolism; Carbohydrate metabolism; Pentose phosphate pathway | ko01100; Metabolism; Global and overview maps; Metabolic pathways | ko01110; Metabolism; Global and overview maps; Biosynthesis of secondary metabolites | ko01130; Metabolism; Global and overview maps; Biosynthesis of antibiotics | ko01200; Metabolism; Global and overview maps; Carbon metabolism | ko01230; Metabolism; Globa…	ko00030; Metabolism; Carbohydrate metabolism; Pentose phosphate pathway | ko00710; Metabolism; Energy metabolism; Carbon fixation in photosynthetic organisms
-	K01808	0	0	0	0	0	0.0124489	0.0176732	rpiB	ribose 5-phosphate isomerase B	5.3.1.6	M00165; Pathway module; Energy metabolism; Carbon fixation; Reductive pentose phosphate cycle (Calvin cycle) [PATH:map01200 map00710] | M00167; Pathway module; Energy metabolism; Carbon fixation; Reductive pentose phosphate cycle, glyceraldehyde-3P => ribulose-5P [PATH:map01200 map00710] | M00004; Pathway module; Carbohydrate and lipid metabolism; Central carbohydrate metabolism; Pentose phosphat…	ko00030; Metabolism; Carbohydrate metabolism; Pentose phosphate pathway | ko00051; Metabolism; Carbohydrate metabolism; Fructose and mannose metabolism | ko01100; Metabolism; Global and overview maps; Metabolic pathways | ko01110; Metabolism; Global and overview maps; Biosynthesis of secondary metabolites | ko01130; Metabolism; Global and overview maps; Biosynthesis of antibiotics | ko01200; Meta…	ko00030; Metabolism; Carbohydrate metabolism; Pentose phosphate pathway | ko00051; Metabolism; Carbohydrate metabolism; Fructose and mannose metabolism | ko00710; Metabolism; Energy metabolism; Carbon fixation in photosynthetic organisms
Bifidobacterium_pseudolongum;Bifidobacterium_animali	K01809	0	0.0255618	0	0	0	0.000552444	9.92921e-05	manA, MPI	mannose-6-phosphate isomerase	5.3.1.8	M00114; Pathway module; Nucleotide and amino acid metabolism; Cofactor and vitamin biosynthesis; Ascorbate biosynthesis, plants, glucose-6P => ascorbate [PATH:map00010 map00051 map00053]	ko00051; Metabolism; Carbohydrate metabolism; Fructose and mannose metabolism | ko00520; Metabolism; Carbohydrate metabolism; Amino sugar and nucleotide sugar metabolism | ko01100; Metabolism; Global and overview maps; Metabolic pathways | ko01110; Metabolism; Global and overview maps; Biosynthesis of secondary metabolites | ko01130; Metabolism; Global and overview maps; Biosynthesis of antibioti…	ko00051; Metabolism; Carbohydrate metabolism; Fructose and mannose metabolism | ko00520; Metabolism; Carbohydrate metabolism; Amino sugar and nucleotide sugar metabolism
Bifidobacterium_animali	K01810	0	0.0447552	0.00789337	0	0	0.00319173	0.0470151	GPI, pgi	glucose-6-phosphate isomerase	5.3.1.9	M00001; Pathway module; Carbohydrate and lipid metabolism; Central carbohydrate metabolism; Glycolysis (Embden-Meyerhof pathway), glucose => pyruvate [PATH:map01200 map00010] | M00004; Pathway module; Carbohydrate and lipid metabolism; Central carbohydrate metabolism; Pentose phosphate pathway (Pentose phosphate cycle) [PATH:map01200 map00030] | M00114; Pathway module; Nucleotide and amino acid m…	ko00010; Metabolism; Carbohydrate metabolism; Glycolysis / Gluconeogenesis | ko00030; Metabolism; Carbohydrate metabolism; Pentose phosphate pathway | ko00500; Metabolism; Carbohydrate metabolism; Starch and sucrose metabolism | ko00520; Metabolism; Carbohydrate metabolism; Amino sugar and nucleotide sugar metabolism | ko01100; Metabolism; Global and overview maps; Metabolic pathways | ko01110; M…	ko00010; Metabolism; Carbohydrate metabolism; Glycolysis / Gluconeogenesis | ko00030; Metabolism; Carbohydrate metabolism; Pentose phosphate pathway | ko00500; Metabolism; Carbohydrate metabolism; Starch and sucrose metabolism | ko00520; Metabolism; Carbohydrate metabolism; Amino sugar and nucleotide sugar metabolism
-	K01811	0	0	0	0	0	0.0193645	0.000178688	xylS, yicI	alpha-D-xyloside xylohydrolase	3.2.1.177	-	-	-
-	K01812	0	0	0	0	0	0	0.0128085	uxaC	glucuronate isomerase	5.3.1.12	M00631; Pathway module; Carbohydrate and lipid metabolism; Other carbohydrate metabolism; D-Galacturonate degradation (bacteria) [PATH:map00040 map00030] | M00061; Pathway module; Carbohydrate and lipid metabolism; Other carbohydrate metabolism; D-Glucuronate degradation [PATH:map00040 map00030]	ko00040; Metabolism; Carbohydrate metabolism; Pentose and glucuronate interconversions | ko01100; Metabolism; Global and overview maps; Metabolic pathways	ko00040; Metabolism; Carbohydrate metabolism; Pentose and glucuronate interconversions
Bifidobacterium_pseudolongum;Bifidobacterium_animali	K01814	0	0.0401445	0	0	0	0	0	hisA	phosphoribosylformimino-5-aminoimidazole carboxamide ribotide isomerase	5.3.1.16	M00026; Pathway module; Nucleotide and amino acid metabolism; Histidine metabolism; Histidine biosynthesis, PRPP => histidine [PATH:map01230 map00340]	ko00340; Metabolism; Amino acid metabolism; Histidine metabolism | ko01100; Metabolism; Global and overview maps; Metabolic pathways | ko01110; Metabolism; Global and overview maps; Biosynthesis of secondary metabolites | ko01230; Metabolism; Global and overview maps; Biosynthesis of amino acids	ko00340; Metabolism; Amino acid metabolism; Histidine metabolism
-	K01815	0	0	0	0	0	0.00604248	0.00013239	kduI	4-deoxy-L-threo-5-hexosulose-uronate ketol-isomerase	5.3.1.17	-	ko00040; Metabolism; Carbohydrate metabolism; Pentose and glucuronate interconversions	ko00040; Metabolism; Carbohydrate metabolism; Pentose and glucuronate interconversions
-	K01821	0	0	0	0	0.0351607	0.00524361	0.00128219	praC, xylH	4-oxalocrotonate tautomerase	5.3.2.6	M00569; Pathway module; Secondary metabolism; Aromatics degradation; Catechol meta-cleavage, catechol => acetyl-CoA / 4-methylcatechol => propanoyl-CoA [PATH:map01220 map00362 map00622]	ko00362; Metabolism; Xenobiotics biodegradation and metabolism; Benzoate degradation | ko00621; Metabolism; Xenobiotics biodegradation and metabolism; Dioxin degradation | ko00622; Metabolism; Xenobiotics biodegradation and metabolism; Xylene degradation | ko01100; Metabolism; Global and overview maps; Metabolic pathways | ko01120; Metabolism; Global and overview maps; Microbial metabolism in div…	ko00362; Metabolism; Xenobiotics biodegradation and metabolism; Benzoate degradation | ko00622; Metabolism; Xenobiotics biodegradation and metabolism; Xylene degradation | ko00621; Metabolism; Xenobiotics biodegradation and metabolism; Dioxin degradation
-	K01826	0	0.037037	0	0	0	0	0	hpaF, hpcD	5-carboxymethyl-2-hydroxymuconate isomerase	5.3.3.10	M00533; Pathway module; Nucleotide and amino acid metabolism; Aromatic amino acid metabolism; Homoprotocatechuate degradation, homoprotocatechuate => 2-oxohept-3-enedioate [PATH:map01220 map00350]	ko00350; Metabolism; Amino acid metabolism; Tyrosine metabolism | ko01120; Metabolism; Global and overview maps; Microbial metabolism in diverse environments | ko01220; Metabolism; Global and overview maps; Degradation of aromatic compounds	ko00350; Metabolism; Amino acid metabolism; Tyrosine metabolism
Bifidobacterium_pseudolongum;Bifidobacterium_animali	K01834	0	0.0136286	0	0	0	0.00328684	0.00084714	PGAM, gpmA	2,3-bisphosphoglycerate-dependent phosphoglycerate mutase	5.4.2.11	M00001; Pathway module; Carbohydrate and lipid metabolism; Central carbohydrate metabolism; Glycolysis (Embden-Meyerhof pathway), glucose => pyruvate [PATH:map01200 map00010] | M00002; Pathway module; Carbohydrate and lipid metabolism; Central carbohydrate metabolism; Glycolysis, core module involving three-carbon compounds [PATH:map01200 map01230 map00010] | M00003; Pathway module; Carbohydrate …	ko00010; Metabolism; Carbohydrate metabolism; Glycolysis / Gluconeogenesis | ko00260; Metabolism; Amino acid metabolism; Glycine, serine and threonine metabolism | ko00680; Metabolism; Energy metabolism; Methane metabolism | ko01100; Metabolism; Global and overview maps; Metabolic pathways | ko01110; Metabolism; Global and overview maps; Biosynthesis of secondary metabolites | ko01130; Metabolism…	ko00010; Metabolism; Carbohydrate metabolism; Glycolysis / Gluconeogenesis | ko00680; Metabolism; Energy metabolism; Methane metabolism | ko00260; Metabolism; Amino acid metabolism; Glycine, serine and threonine metabolism | ko04922; Organismal Systems; Endocrine system; Glucagon signaling pathway | ko05230; Human Diseases; Cancers: Overview; Central carbon metabolism in cancer
-	K01840	0	0	0	0	0	0.00101504	0.000645686	manB	phosphomannomutase	5.4.2.8	M00114; Pathway module; Nucleotide and amino acid metabolism; Cofactor and vitamin biosynthesis; Ascorbate biosynthesis, plants, glucose-6P => ascorbate [PATH:map00010 map00051 map00053]	ko00051; Metabolism; Carbohydrate metabolism; Fructose and mannose metabolism | ko00520; Metabolism; Carbohydrate metabolism; Amino sugar and nucleotide sugar metabolism | ko01100; Metabolism; Global and overview maps; Metabolic pathways | ko01110; Metabolism; Global and overview maps; Biosynthesis of secondary metabolites | ko01130; Metabolism; Global and overview maps; Biosynthesis of antibioti…	ko00051; Metabolism; Carbohydrate metabolism; Fructose and mannose metabolism | ko00520; Metabolism; Carbohydrate metabolism; Amino sugar and nucleotide sugar metabolism
-	K01847	0	0	0	0	0	0.00189925	0.00208246	MUT	methylmalonyl-CoA mutase	5.4.99.2	M00376; Pathway module; Energy metabolism; Carbon fixation; 3-Hydroxypropionate bi-cycle [PATH:map01200 map00720] | M00373; Pathway module; Carbohydrate and lipid metabolism; Other carbohydrate metabolism; Ethylmalonyl pathway [PATH:map01200 map00630] | M00741; Pathway module; Carbohydrate and lipid metabolism; Other carbohydrate metabolism; Propanoyl-CoA metabolism, propanoyl-CoA => succinyl-CoA…	ko00280; Metabolism; Amino acid metabolism; Valine, leucine and isoleucine degradation | ko00630; Metabolism; Carbohydrate metabolism; Glyoxylate and dicarboxylate metabolism | ko00640; Metabolism; Carbohydrate metabolism; Propanoate metabolism | ko01100; Metabolism; Global and overview maps; Metabolic pathways | ko01120; Metabolism; Global and overview maps; Microbial metabolism in diverse envir…	ko00630; Metabolism; Carbohydrate metabolism; Glyoxylate and dicarboxylate metabolism | ko00640; Metabolism; Carbohydrate metabolism; Propanoate metabolism | ko00720; Metabolism; Energy metabolism; Carbon fixation pathways in prokaryotes | ko00280; Metabolism; Amino acid metabolism; Valine, leucine and isoleucine degradation
Bifidobacterium_pseudolongum;Bifidobacterium_animali	K01854	0	0	0	0	0.0337361	0	0	glf	UDP-galactopyranose mutase	5.4.99.9	-	ko00052; Metabolism; Carbohydrate metabolism; Galactose metabolism | ko00520; Metabolism; Carbohydrate metabolism; Amino sugar and nucleotide sugar metabolism	ko00052; Metabolism; Carbohydrate metabolism; Galactose metabolism | ko00520; Metabolism; Carbohydrate metabolism; Amino sugar and nucleotide sugar metabolism
-	K01857	0	0	0	0	0	0	0.0435757	pcaB	3-carboxy-cis,cis-muconate cycloisomerase	5.5.1.2	-	ko01100; Metabolism; Global and overview maps; Metabolic pathways	ko00362; Metabolism; Xenobiotics biodegradation and metabolism; Benzoate degradation
Bifidobacterium_pseudolongum;Bifidobacterium_animali	K01858	0	0.0196155	0	0	0.0207043	0.000465414	0.000162617	INO1, ISYNA1	myo-inositol-1-phosphate synthase	5.5.1.4	-	ko00562; Metabolism; Carbohydrate metabolism; Inositol phosphate metabolism | ko01100; Metabolism; Global and overview maps; Metabolic pathways | ko01130; Metabolism; Global and overview maps; Biosynthesis of antibiotics	ko00562; Metabolism; Carbohydrate metabolism; Inositol phosphate metabolism | ko00521; Metabolism; Biosynthesis of other secondary metabolites; Streptomycin biosynthesis
Bifidobacterium_pseudolongum;Bifidobacterium_animali	K01866	0	0.0275206	0	0	0	0.000487594	0.029569	YARS, tyrS	tyrosyl-tRNA synthetase	6.1.1.1	M00360; Functional set; Metabolism; Aminoacyl tRNA; Aminoacyl-tRNA biosynthesis, prokaryotes [PATH:map00970] | M00359; Functional set; Metabolism; Aminoacyl tRNA; Aminoacyl-tRNA biosynthesis, eukaryotes [PATH:map00970]	ko00970; Genetic Information Processing; Translation; Aminoacyl-tRNA biosynthesis	ko00970; Genetic Information Processing; Translation; Aminoacyl-tRNA biosynthesis
Bifidobacterium_pseudolongum;Bifidobacterium_animali	K01867	0	0.0114382	0	0	0	0.00142331	0	WARS, trpS	tryptophanyl-tRNA synthetase	6.1.1.2	M00360; Functional set; Metabolism; Aminoacyl tRNA; Aminoacyl-tRNA biosynthesis, prokaryotes [PATH:map00970] | M00359; Functional set; Metabolism; Aminoacyl tRNA; Aminoacyl-tRNA biosynthesis, eukaryotes [PATH:map00970]	ko00970; Genetic Information Processing; Translation; Aminoacyl-tRNA biosynthesis	ko00970; Genetic Information Processing; Translation; Aminoacyl-tRNA biosynthesis
Bifidobacterium_animali	K01868	0	0	0	0	0	0.0039906	0	TARS, thrS	threonyl-tRNA synthetase	6.1.1.3	M00360; Functional set; Metabolism; Aminoacyl tRNA; Aminoacyl-tRNA biosynthesis, prokaryotes [PATH:map00970] | M00359; Functional set; Metabolism; Aminoacyl tRNA; Aminoacyl-tRNA biosynthesis, eukaryotes [PATH:map00970]	ko00970; Genetic Information Processing; Translation; Aminoacyl-tRNA biosynthesis	ko00970; Genetic Information Processing; Translation; Aminoacyl-tRNA biosynthesis
-	K01869	0	0	0	0	0	0.0173654	0	LARS, leuS	leucyl-tRNA synthetase	6.1.1.4	M00360; Functional set; Metabolism; Aminoacyl tRNA; Aminoacyl-tRNA biosynthesis, prokaryotes [PATH:map00970] | M00359; Functional set; Metabolism; Aminoacyl tRNA; Aminoacyl-tRNA biosynthesis, eukaryotes [PATH:map00970]	ko00970; Genetic Information Processing; Translation; Aminoacyl-tRNA biosynthesis	ko00970; Genetic Information Processing; Translation; Aminoacyl-tRNA biosynthesis
-	K01870	0	0	0.0225792	0	0	0	0	IARS, ileS	isoleucyl-tRNA synthetase	6.1.1.5	M00360; Functional set; Metabolism; Aminoacyl tRNA; Aminoacyl-tRNA biosynthesis, prokaryotes [PATH:map00970] | M00359; Functional set; Metabolism; Aminoacyl tRNA; Aminoacyl-tRNA biosynthesis, eukaryotes [PATH:map00970]	ko00970; Genetic Information Processing; Translation; Aminoacyl-tRNA biosynthesis	ko00970; Genetic Information Processing; Translation; Aminoacyl-tRNA biosynthesis
-	K01872	0	0	0.00766934	0	0	0	0	AARS, alaS	alanyl-tRNA synthetase	6.1.1.7	M00360; Functional set; Metabolism; Aminoacyl tRNA; Aminoacyl-tRNA biosynthesis, prokaryotes [PATH:map00970] | M00359; Functional set; Metabolism; Aminoacyl tRNA; Aminoacyl-tRNA biosynthesis, eukaryotes [PATH:map00970]	ko00970; Genetic Information Processing; Translation; Aminoacyl-tRNA biosynthesis	ko00970; Genetic Information Processing; Translation; Aminoacyl-tRNA biosynthesis
-	K01873	0	0	0.0475457	0	0	0	0	VARS, valS	valyl-tRNA synthetase	6.1.1.9	M00360; Functional set; Metabolism; Aminoacyl tRNA; Aminoacyl-tRNA biosynthesis, prokaryotes [PATH:map00970] | M00359; Functional set; Metabolism; Aminoacyl tRNA; Aminoacyl-tRNA biosynthesis, eukaryotes [PATH:map00970]	ko00970; Genetic Information Processing; Translation; Aminoacyl-tRNA biosynthesis	ko00970; Genetic Information Processing; Translation; Aminoacyl-tRNA biosynthesis
Bifidobacterium_pseudolongum;Bifidobacterium_animali	K01875	0	0.0393702	0.0340321	0	0	0.0245008	0	SARS, serS	seryl-tRNA synthetase	6.1.1.11	M00360; Functional set; Metabolism; Aminoacyl tRNA; Aminoacyl-tRNA biosynthesis, prokaryotes [PATH:map00970] | M00359; Functional set; Metabolism; Aminoacyl tRNA; Aminoacyl-tRNA biosynthesis, eukaryotes [PATH:map00970]	ko00970; Genetic Information Processing; Translation; Aminoacyl-tRNA biosynthesis	ko00970; Genetic Information Processing; Translation; Aminoacyl-tRNA biosynthesis
-	K01878	0	0	0.00179752	0	0	0	0	glyQ	glycyl-tRNA synthetase alpha chain	6.1.1.14	M00360; Functional set; Metabolism; Aminoacyl tRNA; Aminoacyl-tRNA biosynthesis, prokaryotes [PATH:map00970]	ko00970; Genetic Information Processing; Translation; Aminoacyl-tRNA biosynthesis	ko00970; Genetic Information Processing; Translation; Aminoacyl-tRNA biosynthesis
-	K01879	0	0	0.00165696	0	0	0	0	glyS	glycyl-tRNA synthetase beta chain	6.1.1.14	M00360; Functional set; Metabolism; Aminoacyl tRNA; Aminoacyl-tRNA biosynthesis, prokaryotes [PATH:map00970]	ko00970; Genetic Information Processing; Translation; Aminoacyl-tRNA biosynthesis	ko00970; Genetic Information Processing; Translation; Aminoacyl-tRNA biosynthesis
Bifidobacterium_animali;Bifidobacterium_pseudolongum	K01880	0	0	0	0.0161201	0	0.000736466	0.0235359	GARS, glyS1	glycyl-tRNA synthetase	6.1.1.14	M00360; Functional set; Metabolism; Aminoacyl tRNA; Aminoacyl-tRNA biosynthesis, prokaryotes [PATH:map00970] | M00359; Functional set; Metabolism; Aminoacyl tRNA; Aminoacyl-tRNA biosynthesis, eukaryotes [PATH:map00970]	ko00970; Genetic Information Processing; Translation; Aminoacyl-tRNA biosynthesis	ko00970; Genetic Information Processing; Translation; Aminoacyl-tRNA biosynthesis
Bifidobacterium_pseudolongum;Bifidobacterium_animali	K01883	0	0	0	0	0	0.00193835	0.0486692	CARS, cysS	cysteinyl-tRNA synthetase	6.1.1.16	M00360; Functional set; Metabolism; Aminoacyl tRNA; Aminoacyl-tRNA biosynthesis, prokaryotes [PATH:map00970] | M00359; Functional set; Metabolism; Aminoacyl tRNA; Aminoacyl-tRNA biosynthesis, eukaryotes [PATH:map00970]	ko00970; Genetic Information Processing; Translation; Aminoacyl-tRNA biosynthesis	ko00970; Genetic Information Processing; Translation; Aminoacyl-tRNA biosynthesis
Bifidobacterium_pseudolongum;Bifidobacterium_animali	K01885	0	0.0124468	0	0.0397664	0	0	0	EARS, gltX	glutamyl-tRNA synthetase	6.1.1.17	M00121; Pathway module; Nucleotide and amino acid metabolism; Cofactor and vitamin biosynthesis; Heme biosynthesis, glutamate => protoheme/siroheme [PATH:map00860] | M00360; Functional set; Metabolism; Aminoacyl tRNA; Aminoacyl-tRNA biosynthesis, prokaryotes [PATH:map00970] | M00359; Functional set; Metabolism; Aminoacyl tRNA; Aminoacyl-tRNA biosynthesis, eukaryotes [PATH:map00970]	ko00860; Metabolism; Metabolism of cofactors and vitamins; Porphyrin and chlorophyll metabolism | ko00970; Genetic Information Processing; Translation; Aminoacyl-tRNA biosynthesis | ko01100; Metabolism; Global and overview maps; Metabolic pathways | ko01110; Metabolism; Global and overview maps; Biosynthesis of secondary metabolites	ko00860; Metabolism; Metabolism of cofactors and vitamins; Porphyrin and chlorophyll metabolism | ko00970; Genetic Information Processing; Translation; Aminoacyl-tRNA biosynthesis
-	K01886	0	0	0	0.0103513	0	0.0219124	0.0389409	QARS, glnS	glutaminyl-tRNA synthetase	6.1.1.18	M00360; Functional set; Metabolism; Aminoacyl tRNA; Aminoacyl-tRNA biosynthesis, prokaryotes [PATH:map00970] | M00359; Functional set; Metabolism; Aminoacyl tRNA; Aminoacyl-tRNA biosynthesis, eukaryotes [PATH:map00970]	ko00970; Genetic Information Processing; Translation; Aminoacyl-tRNA biosynthesis | ko01100; Metabolism; Global and overview maps; Metabolic pathways	ko00970; Genetic Information Processing; Translation; Aminoacyl-tRNA biosynthesis
Bifidobacterium_animali	K01887	0	0.0292163	0	0	0	0.00681617	0.0494569	RARS, argS	arginyl-tRNA synthetase	6.1.1.19	M00360; Functional set; Metabolism; Aminoacyl tRNA; Aminoacyl-tRNA biosynthesis, prokaryotes [PATH:map00970] | M00359; Functional set; Metabolism; Aminoacyl tRNA; Aminoacyl-tRNA biosynthesis, eukaryotes [PATH:map00970]	ko00970; Genetic Information Processing; Translation; Aminoacyl-tRNA biosynthesis	ko00970; Genetic Information Processing; Translation; Aminoacyl-tRNA biosynthesis
Bifidobacterium_pseudolongum;Bifidobacterium_animali	K01889	0	0	0	0	0	0.00319135	0	FARSA, pheS	phenylalanyl-tRNA synthetase alpha chain	6.1.1.20	M00360; Functional set; Metabolism; Aminoacyl tRNA; Aminoacyl-tRNA biosynthesis, prokaryotes [PATH:map00970] | M00359; Functional set; Metabolism; Aminoacyl tRNA; Aminoacyl-tRNA biosynthesis, eukaryotes [PATH:map00970]	ko00970; Genetic Information Processing; Translation; Aminoacyl-tRNA biosynthesis	ko00970; Genetic Information Processing; Translation; Aminoacyl-tRNA biosynthesis
-	K01890	0	0	0	0	0	0.0220523	0	FARSB, pheT	phenylalanyl-tRNA synthetase beta chain	6.1.1.20	M00360; Functional set; Metabolism; Aminoacyl tRNA; Aminoacyl-tRNA biosynthesis, prokaryotes [PATH:map00970] | M00359; Functional set; Metabolism; Aminoacyl tRNA; Aminoacyl-tRNA biosynthesis, eukaryotes [PATH:map00970]	ko00970; Genetic Information Processing; Translation; Aminoacyl-tRNA biosynthesis	ko00970; Genetic Information Processing; Translation; Aminoacyl-tRNA biosynthesis
Bifidobacterium_animali;Bifidobacterium_pseudolongum	K01892	0	0	0	0	0	0.026413	0	HARS, hisS	histidyl-tRNA synthetase	6.1.1.21	M00360; Functional set; Metabolism; Aminoacyl tRNA; Aminoacyl-tRNA biosynthesis, prokaryotes [PATH:map00970] | M00359; Functional set; Metabolism; Aminoacyl tRNA; Aminoacyl-tRNA biosynthesis, eukaryotes [PATH:map00970]	ko00970; Genetic Information Processing; Translation; Aminoacyl-tRNA biosynthesis	ko00970; Genetic Information Processing; Translation; Aminoacyl-tRNA biosynthesis
-	K01893	0	0	0	0	0	0.00422632	0.0127289	NARS, asnS	asparaginyl-tRNA synthetase	6.1.1.22	M00360; Functional set; Metabolism; Aminoacyl tRNA; Aminoacyl-tRNA biosynthesis, prokaryotes [PATH:map00970] | M00359; Functional set; Metabolism; Aminoacyl tRNA; Aminoacyl-tRNA biosynthesis, eukaryotes [PATH:map00970]	ko00970; Genetic Information Processing; Translation; Aminoacyl-tRNA biosynthesis	ko00970; Genetic Information Processing; Translation; Aminoacyl-tRNA biosynthesis
-	K01894	0	0.0499909	0	0	0	0	0	gluQ	glutamyl-Q tRNA(Asp) synthetase	6.1.1.-	-	-	-
-	K01895	0	0	0	0	0.00784984	0	0.00750086	ACSS, acs	acetyl-CoA synthetase	6.2.1.1	M00357; Pathway module; Energy metabolism; Methane metabolism; Methanogenesis, acetate => methane [PATH:map01200 map00680]	ko00010; Metabolism; Carbohydrate metabolism; Glycolysis / Gluconeogenesis | ko00620; Metabolism; Carbohydrate metabolism; Pyruvate metabolism | ko00640; Metabolism; Carbohydrate metabolism; Propanoate metabolism | ko00680; Metabolism; Energy metabolism; Methane metabolism | ko01100; Metabolism; Global and overview maps; Metabolic pathways | ko01110; Metabolism; Global and overview maps; Biosynth…	ko00010; Metabolism; Carbohydrate metabolism; Glycolysis / Gluconeogenesis | ko00620; Metabolism; Carbohydrate metabolism; Pyruvate metabolism | ko00640; Metabolism; Carbohydrate metabolism; Propanoate metabolism | ko00720; Metabolism; Energy metabolism; Carbon fixation pathways in prokaryotes | ko00680; Metabolism; Energy metabolism; Methane metabolism
Bifidobacterium_pseudolongum;Bifidobacterium_animali	K01897	0	0	0	0	0	0.000419737	0.000674192	ACSL, fadD	long-chain acyl-CoA synthetase	6.2.1.3	M00086; Pathway module; Carbohydrate and lipid metabolism; Fatty acid metabolism; beta-Oxidation, acyl-CoA synthesis [PATH:map01212 map00071]	ko00061; Metabolism; Lipid metabolism; Fatty acid biosynthesis | ko00071; Metabolism; Lipid metabolism; Fatty acid degradation | ko01100; Metabolism; Global and overview maps; Metabolic pathways | ko01212; Metabolism; Global and overview maps; Fatty acid metabolism | ko04146; Cellular Processes; Transport and catabolism; Peroxisome	ko00061; Metabolism; Lipid metabolism; Fatty acid biosynthesis | ko00071; Metabolism; Lipid metabolism; Fatty acid degradation | ko04146; Cellular Processes; Transport and catabolism; Peroxisome | ko04216; Cellular Processes; Cell growth and death; Ferroptosis | ko02024; Cellular Processes; Cellular community - prokaryotes; Quorum sensing | ko04920; Organismal Systems; Endocrine system; Adipocyto…
Bifidobacterium_pseudolongum;Bifidobacterium_animali	K01902	0	0.0319323	0	0	0	0	0	sucD	succinyl-CoA synthetase alpha subunit	6.2.1.5	M00173; Pathway module; Energy metabolism; Carbon fixation; Reductive citrate cycle (Arnon-Buchanan cycle) [PATH:map01200 map00720] | M00374; Pathway module; Energy metabolism; Carbon fixation; Dicarboxylate-hydroxybutyrate cycle [PATH:map01200 map00720] | M00620; Pathway module; Energy metabolism; Carbon fixation; Incomplete reductive citrate cycle, acetyl-CoA => oxoglutarate [PATH:map01200 map0…	ko00020; Metabolism; Carbohydrate metabolism; Citrate cycle (TCA cycle) | ko00640; Metabolism; Carbohydrate metabolism; Propanoate metabolism | ko00660; Metabolism; Carbohydrate metabolism; C5-Branched dibasic acid metabolism | ko01100; Metabolism; Global and overview maps; Metabolic pathways | ko01110; Metabolism; Global and overview maps; Biosynthesis of secondary metabolites | ko01120; Metabol…	ko00020; Metabolism; Carbohydrate metabolism; Citrate cycle (TCA cycle) | ko00640; Metabolism; Carbohydrate metabolism; Propanoate metabolism | ko00660; Metabolism; Carbohydrate metabolism; C5-Branched dibasic acid metabolism | ko00720; Metabolism; Energy metabolism; Carbon fixation pathways in prokaryotes
Bifidobacterium_animali	K01903	0	0.0371191	0	0	0	0	0	sucC	succinyl-CoA synthetase beta subunit	6.2.1.5	M00173; Pathway module; Energy metabolism; Carbon fixation; Reductive citrate cycle (Arnon-Buchanan cycle) [PATH:map01200 map00720] | M00374; Pathway module; Energy metabolism; Carbon fixation; Dicarboxylate-hydroxybutyrate cycle [PATH:map01200 map00720] | M00620; Pathway module; Energy metabolism; Carbon fixation; Incomplete reductive citrate cycle, acetyl-CoA => oxoglutarate [PATH:map01200 map0…	ko00020; Metabolism; Carbohydrate metabolism; Citrate cycle (TCA cycle) | ko00640; Metabolism; Carbohydrate metabolism; Propanoate metabolism | ko00660; Metabolism; Carbohydrate metabolism; C5-Branched dibasic acid metabolism | ko01100; Metabolism; Global and overview maps; Metabolic pathways | ko01110; Metabolism; Global and overview maps; Biosynthesis of secondary metabolites | ko01120; Metabol…	ko00020; Metabolism; Carbohydrate metabolism; Citrate cycle (TCA cycle) | ko00640; Metabolism; Carbohydrate metabolism; Propanoate metabolism | ko00660; Metabolism; Carbohydrate metabolism; C5-Branched dibasic acid metabolism | ko00720; Metabolism; Energy metabolism; Carbon fixation pathways in prokaryotes
-	K01905	0	0.00490489	0	0	0	0	0	acdA	acetate---CoA ligase (ADP-forming) subunit alpha	6.2.1.13	-	ko00010; Metabolism; Carbohydrate metabolism; Glycolysis / Gluconeogenesis | ko00620; Metabolism; Carbohydrate metabolism; Pyruvate metabolism | ko00640; Metabolism; Carbohydrate metabolism; Propanoate metabolism | ko01100; Metabolism; Global and overview maps; Metabolic pathways | ko01120; Metabolism; Global and overview maps; Microbial metabolism in diverse environments	ko00010; Metabolism; Carbohydrate metabolism; Glycolysis / Gluconeogenesis | ko00620; Metabolism; Carbohydrate metabolism; Pyruvate metabolism | ko00640; Metabolism; Carbohydrate metabolism; Propanoate metabolism
-	K01911	0	0.0399656	0	0	0	0.0211571	0	menE	O-succinylbenzoic acid---CoA ligase	6.2.1.26	M00116; Pathway module; Nucleotide and amino acid metabolism; Cofactor and vitamin biosynthesis; Menaquinone biosynthesis, chorismate => menaquinone [PATH:map00130]	ko00130; Metabolism; Metabolism of cofactors and vitamins; Ubiquinone and other terpenoid-quinone biosynthesis | ko01100; Metabolism; Global and overview maps; Metabolic pathways | ko01110; Metabolism; Global and overview maps; Biosynthesis of secondary metabolites	ko00130; Metabolism; Metabolism of cofactors and vitamins; Ubiquinone and other terpenoid-quinone biosynthesis
-	K01914	0	0	0	0	0.0183176	0	0.000236656	asnA	aspartate--ammonia ligase	6.3.1.1	-	ko00250; Metabolism; Amino acid metabolism; Alanine, aspartate and glutamate metabolism | ko00460; Metabolism; Metabolism of other amino acids; Cyanoamino acid metabolism | ko01100; Metabolism; Global and overview maps; Metabolic pathways | ko01110; Metabolism; Global and overview maps; Biosynthesis of secondary metabolites | ko01230; Metabolism; Global and overview maps; Biosynthesis of amino ac…	ko00250; Metabolism; Amino acid metabolism; Alanine, aspartate and glutamate metabolism | ko00460; Metabolism; Metabolism of other amino acids; Cyanoamino acid metabolism
-	K01918	0	0.00938972	0	0	0	0.00451109	0.0144106	panC	pantoate--beta-alanine ligase	6.3.2.1	M00119; Pathway module; Nucleotide and amino acid metabolism; Cofactor and vitamin biosynthesis; Pantothenate biosynthesis, valine/L-aspartate => pantothenate [PATH:map00770]	ko00410; Metabolism; Metabolism of other amino acids; beta-Alanine metabolism | ko00770; Metabolism; Metabolism of cofactors and vitamins; Pantothenate and CoA biosynthesis | ko01100; Metabolism; Global and overview maps; Metabolic pathways | ko01110; Metabolism; Global and overview maps; Biosynthesis of secondary metabolites	ko00410; Metabolism; Metabolism of other amino acids; beta-Alanine metabolism | ko00770; Metabolism; Metabolism of cofactors and vitamins; Pantothenate and CoA biosynthesis
Bifidobacterium_pseudolongum;Bifidobacterium_animali	K01919	0	0.0135661	0	0	0	0.0427942	0	gshA	glutamate--cysteine ligase	6.3.2.2	M00118; Pathway module; Nucleotide and amino acid metabolism; Cofactor and vitamin biosynthesis; Glutathione biosynthesis, glutamate => glutathione [PATH:map00480]	ko00270; Metabolism; Amino acid metabolism; Cysteine and methionine metabolism | ko00480; Metabolism; Metabolism of other amino acids; Glutathione metabolism | ko01100; Metabolism; Global and overview maps; Metabolic pathways	ko00270; Metabolism; Amino acid metabolism; Cysteine and methionine metabolism | ko00480; Metabolism; Metabolism of other amino acids; Glutathione metabolism
-	K01920	0	0.0264207	0	0	0	0	0	gshB	glutathione synthase	6.3.2.3	M00118; Pathway module; Nucleotide and amino acid metabolism; Cofactor and vitamin biosynthesis; Glutathione biosynthesis, glutamate => glutathione [PATH:map00480]	ko00270; Metabolism; Amino acid metabolism; Cysteine and methionine metabolism | ko00480; Metabolism; Metabolism of other amino acids; Glutathione metabolism | ko01100; Metabolism; Global and overview maps; Metabolic pathways	ko00270; Metabolism; Amino acid metabolism; Cysteine and methionine metabolism | ko00480; Metabolism; Metabolism of other amino acids; Glutathione metabolism
Bifidobacterium_pseudolongum;Bifidobacterium_animali	K01923	0	0	0	0.0403334	0.0473499	0.0213094	0	purC	phosphoribosylaminoimidazole-succinocarboxamide synthase	6.3.2.6	M00048; Pathway module; Nucleotide and amino acid metabolism; Purine metabolism; Inosine monophosphate biosynthesis, PRPP + glutamine => IMP [PATH:map00230]	ko00230; Metabolism; Nucleotide metabolism; Purine metabolism | ko01100; Metabolism; Global and overview maps; Metabolic pathways | ko01110; Metabolism; Global and overview maps; Biosynthesis of secondary metabolites | ko01130; Metabolism; Global and overview maps; Biosynthesis of antibiotics	ko00230; Metabolism; Nucleotide metabolism; Purine metabolism
Bifidobacterium_pseudolongum;Bifidobacterium_animali	K01924	0	0	0	0	0.0275861	0.0067765	0.00921944	murC	UDP-N-acetylmuramate--alanine ligase	6.3.2.8	-	ko00471; Metabolism; Metabolism of other amino acids; D-Glutamine and D-glutamate metabolism | ko00550; Metabolism; Glycan biosynthesis and metabolism; Peptidoglycan biosynthesis | ko01100; Metabolism; Global and overview maps; Metabolic pathways	ko00471; Metabolism; Metabolism of other amino acids; D-Glutamine and D-glutamate metabolism | ko00550; Metabolism; Glycan biosynthesis and metabolism; Peptidoglycan biosynthesis
Bifidobacterium_pseudolongum;Bifidobacterium_animali	K01925	0	0	0	0	0	0.00156992	0.0139753	murD	UDP-N-acetylmuramoylalanine--D-glutamate ligase	6.3.2.9	-	ko00471; Metabolism; Metabolism of other amino acids; D-Glutamine and D-glutamate metabolism | ko00550; Metabolism; Glycan biosynthesis and metabolism; Peptidoglycan biosynthesis | ko01100; Metabolism; Global and overview maps; Metabolic pathways	ko00471; Metabolism; Metabolism of other amino acids; D-Glutamine and D-glutamate metabolism | ko00550; Metabolism; Glycan biosynthesis and metabolism; Peptidoglycan biosynthesis
-	K01926	0	0	0	0	0	0.000158271	0.00278018	rex	redox-sensing transcriptional repressor	-	-	-	-
Bifidobacterium_pseudolongum;Bifidobacterium_animali	K01928	0	0	0	0	0	0.00247162	0.0344123	murE	UDP-N-acetylmuramoyl-L-alanyl-D-glutamate--2,6-diaminopimelate ligase	6.3.2.13	-	ko00300; Metabolism; Amino acid metabolism; Lysine biosynthesis | ko00550; Metabolism; Glycan biosynthesis and metabolism; Peptidoglycan biosynthesis	ko00300; Metabolism; Amino acid metabolism; Lysine biosynthesis | ko00550; Metabolism; Glycan biosynthesis and metabolism; Peptidoglycan biosynthesis
Bifidobacterium_pseudolongum;Bifidobacterium_animali	K01929	0	0	0	0	0	0.00574323	0	murF	UDP-N-acetylmuramoyl-tripeptide--D-alanyl-D-alanine ligase	6.3.2.10	-	ko00300; Metabolism; Amino acid metabolism; Lysine biosynthesis | ko00550; Metabolism; Glycan biosynthesis and metabolism; Peptidoglycan biosynthesis | ko01100; Metabolism; Global and overview maps; Metabolic pathways | ko01502; Human Diseases; Drug resistance: Antimicrobial; Vancomycin resistance	ko00300; Metabolism; Amino acid metabolism; Lysine biosynthesis | ko00550; Metabolism; Glycan biosynthesis and metabolism; Peptidoglycan biosynthesis | ko01502; Human Diseases; Drug resistance: Antimicrobial; Vancomycin resistance
Bifidobacterium_animali;Bifidobacterium_pseudolongum	K01934	0	0.0040856	0	0	0	0.00531917	0.0025925	MTHFS	5-formyltetrahydrofolate cyclo-ligase	6.3.3.2	-	ko00670; Metabolism; Metabolism of cofactors and vitamins; One carbon pool by folate | ko01100; Metabolism; Global and overview maps; Metabolic pathways	ko00670; Metabolism; Metabolism of cofactors and vitamins; One carbon pool by folate
-	K01935	0	0	0	0	0	0.00631259	0	bioD	dethiobiotin synthetase	6.3.3.3	M00123; Pathway module; Nucleotide and amino acid metabolism; Cofactor and vitamin biosynthesis; Biotin biosynthesis, pimeloyl-ACP/CoA => biotin [PATH:map00780] | M00573; Pathway module; Nucleotide and amino acid metabolism; Cofactor and vitamin biosynthesis; Biotin biosynthesis, BioI pathway, long-chain-acyl-ACP => pimeloyl-ACP => biotin [PATH:map00780] | M00577; Pathway module; Nucleotide and a…	ko00780; Metabolism; Metabolism of cofactors and vitamins; Biotin metabolism | ko01100; Metabolism; Global and overview maps; Metabolic pathways	ko00780; Metabolism; Metabolism of cofactors and vitamins; Biotin metabolism
Bifidobacterium_pseudolongum	K01937	0	0	0.0416379	0	0	0.00843045	0.0359564	pyrG, CTPS	CTP synthase	6.3.4.2	M00052; Pathway module; Nucleotide and amino acid metabolism; Pyrimidine metabolism; Pyrimidine ribonucleotide biosynthesis, UMP => UDP/UTP,CDP/CTP [PATH:map00240]	ko00240; Metabolism; Nucleotide metabolism; Pyrimidine metabolism | ko01100; Metabolism; Global and overview maps; Metabolic pathways	ko00240; Metabolism; Nucleotide metabolism; Pyrimidine metabolism
Bifidobacterium_pseudolongum;Bifidobacterium_animali	K01939	0	0	0	0	0	0.00413985	0.0369878	purA, ADSS	adenylosuccinate synthase	6.3.4.4	M00049; Pathway module; Nucleotide and amino acid metabolism; Purine metabolism; Adenine ribonucleotide biosynthesis, IMP => ADP,ATP [PATH:map00230]	ko00230; Metabolism; Nucleotide metabolism; Purine metabolism | ko00250; Metabolism; Amino acid metabolism; Alanine, aspartate and glutamate metabolism | ko01100; Metabolism; Global and overview maps; Metabolic pathways	ko00230; Metabolism; Nucleotide metabolism; Purine metabolism | ko00250; Metabolism; Amino acid metabolism; Alanine, aspartate and glutamate metabolism
Bifidobacterium_animali	K01945	0	0.0463465	0	0.0251414	0	0.000970113	0.000278745	purD	phosphoribosylamine---glycine ligase	6.3.4.13	M00048; Pathway module; Nucleotide and amino acid metabolism; Purine metabolism; Inosine monophosphate biosynthesis, PRPP + glutamine => IMP [PATH:map00230]	ko00230; Metabolism; Nucleotide metabolism; Purine metabolism | ko01100; Metabolism; Global and overview maps; Metabolic pathways | ko01110; Metabolism; Global and overview maps; Biosynthesis of secondary metabolites | ko01130; Metabolism; Global and overview maps; Biosynthesis of antibiotics	ko00230; Metabolism; Nucleotide metabolism; Purine metabolism
Bifidobacterium_pseudolongum;Bifidobacterium_animali	K01950	0	0	0	0	0	0.00220263	0.00674192	E6.3.5.1, NADSYN1, QNS1, nadE	NAD+ synthase (glutamine-hydrolysing)	6.3.5.1	M00115; Pathway module; Nucleotide and amino acid metabolism; Cofactor and vitamin biosynthesis; NAD biosynthesis, aspartate => NAD [PATH:map00760]	ko00760; Metabolism; Metabolism of cofactors and vitamins; Nicotinate and nicotinamide metabolism | ko01100; Metabolism; Global and overview maps; Metabolic pathways	ko00760; Metabolism; Metabolism of cofactors and vitamins; Nicotinate and nicotinamide metabolism
Bifidobacterium_animali;Bifidobacterium_pseudolongum	K01956	0	0.0136827	0	0	0	0.00631992	0.0141073	carA, CPA1	carbamoyl-phosphate synthase small subunit	6.3.5.5	M00051; Pathway module; Nucleotide and amino acid metabolism; Pyrimidine metabolism; Uridine monophosphate biosynthesis, glutamine (+ PRPP) => UMP [PATH:map00240]	ko00240; Metabolism; Nucleotide metabolism; Pyrimidine metabolism | ko00250; Metabolism; Amino acid metabolism; Alanine, aspartate and glutamate metabolism | ko01100; Metabolism; Global and overview maps; Metabolic pathways	ko00240; Metabolism; Nucleotide metabolism; Pyrimidine metabolism | ko00250; Metabolism; Amino acid metabolism; Alanine, aspartate and glutamate metabolism
-	K01960	0	0.0460231	0	0	0	0.00132951	0.000410943	pycB	pyruvate carboxylase subunit B	6.4.1.1	M00173; Pathway module; Energy metabolism; Carbon fixation; Reductive citrate cycle (Arnon-Buchanan cycle) [PATH:map01200 map00720] | M00620; Pathway module; Energy metabolism; Carbon fixation; Incomplete reductive citrate cycle, acetyl-CoA => oxoglutarate [PATH:map01200 map00720]	ko00020; Metabolism; Carbohydrate metabolism; Citrate cycle (TCA cycle) | ko00620; Metabolism; Carbohydrate metabolism; Pyruvate metabolism | ko01100; Metabolism; Global and overview maps; Metabolic pathways | ko01120; Metabolism; Global and overview maps; Microbial metabolism in diverse environments | ko01200; Metabolism; Global and overview maps; Carbon metabolism | ko01230; Metabolism; Global …	ko00020; Metabolism; Carbohydrate metabolism; Citrate cycle (TCA cycle) | ko00620; Metabolism; Carbohydrate metabolism; Pyruvate metabolism | ko00720; Metabolism; Energy metabolism; Carbon fixation pathways in prokaryotes
-	K01962	0	0	0.0258434	0	0	0	0	accA	acetyl-CoA carboxylase carboxyl transferase subunit alpha	6.4.1.2	M00376; Pathway module; Energy metabolism; Carbon fixation; 3-Hydroxypropionate bi-cycle [PATH:map01200 map00720] | M00082; Pathway module; Carbohydrate and lipid metabolism; Fatty acid metabolism; Fatty acid biosynthesis, initiation [PATH:map01212 map00061]	ko00061; Metabolism; Lipid metabolism; Fatty acid biosynthesis | ko00620; Metabolism; Carbohydrate metabolism; Pyruvate metabolism | ko00640; Metabolism; Carbohydrate metabolism; Propanoate metabolism | ko01100; Metabolism; Global and overview maps; Metabolic pathways | ko01110; Metabolism; Global and overview maps; Biosynthesis of secondary metabolites | ko01120; Metabolism; Global and overview …	ko00620; Metabolism; Carbohydrate metabolism; Pyruvate metabolism | ko00640; Metabolism; Carbohydrate metabolism; Propanoate metabolism | ko00720; Metabolism; Energy metabolism; Carbon fixation pathways in prokaryotes | ko00061; Metabolism; Lipid metabolism; Fatty acid biosynthesis
-	K01968	0	0	0	0	0	0	0.0188975	E6.4.1.4A	3-methylcrotonyl-CoA carboxylase alpha subunit	6.4.1.4	M00036; Pathway module; Nucleotide and amino acid metabolism; Branched-chain amino acid metabolism; Leucine degradation, leucine => acetoacetate + acetyl-CoA [PATH:map00280]	ko00280; Metabolism; Amino acid metabolism; Valine, leucine and isoleucine degradation | ko01100; Metabolism; Global and overview maps; Metabolic pathways	ko00280; Metabolism; Amino acid metabolism; Valine, leucine and isoleucine degradation
-	K01974	0	0.0364509	0	0	0	0	0	RTCA, rtcA	RNA 3'-terminal phosphate cyclase (ATP)	6.5.1.4	-	-	-
-	K01991	0	0.0287717	0	0.0410144	0	0.0143269	0.0416501	ABC-2.OM, wza	polysaccharide biosynthesis/export protein	-	-	-	ko02026; Cellular Processes; Cellular community - prokaryotes; Biofilm formation - Escherichia coli
Bifidobacterium_pseudolongum;Bifidobacterium_animali	K01992	0	0	0	0	0.000425781	0	0.0191232	ABC-2.P	ABC-2 type transport system permease protein	-	M00254; Structural complex; Environmental information processing; ABC-2 type and other transport systems; ABC-2 type transport system [BR:ko02000]	-	-
-	K01993	0	0.0194699	0	0	0	0.0018906	0.0355581	ABC-2.TX	HlyD family secretion protein	-	-	-	-
-	K02005	0	0	0	0	0	0.00392293	0.0080044	ABC.CD.TX	HlyD family secretion protein	-	-	-	-
-	K02006	0	0	0	0	0	0.0209919	0	cbiO	cobalt/nickel transport system ATP-binding protein	-	M00245; Structural complex; Environmental information processing; Metallic cation, iron-siderophore and vitamin B12 transport system; Cobalt/nickel transport system [PATH:map02010] [BR:ko02000] | M00246; Structural complex; Environmental information processing; Metallic cation, iron-siderophore and vitamin B12 transport system; Nickel transport system [PATH:map02010] [BR:ko02000]	ko02010; Environmental Information Processing; Membrane transport; ABC transporters	ko02010; Environmental Information Processing; Membrane transport; ABC transporters
-	K02007	0	0	0	0	0	0.0107934	0	cbiM	cobalt/nickel transport system permease protein	-	M00245; Structural complex; Environmental information processing; Metallic cation, iron-siderophore and vitamin B12 transport system; Cobalt/nickel transport system [PATH:map02010] [BR:ko02000] | M00246; Structural complex; Environmental information processing; Metallic cation, iron-siderophore and vitamin B12 transport system; Nickel transport system [PATH:map02010] [BR:ko02000]	ko02010; Environmental Information Processing; Membrane transport; ABC transporters	ko02010; Environmental Information Processing; Membrane transport; ABC transporters
-	K02008	0	0	0	0	0	0.0149017	0	cbiQ	cobalt/nickel transport system permease protein	-	M00245; Structural complex; Environmental information processing; Metallic cation, iron-siderophore and vitamin B12 transport system; Cobalt/nickel transport system [PATH:map02010] [BR:ko02000] | M00246; Structural complex; Environmental information processing; Metallic cation, iron-siderophore and vitamin B12 transport system; Nickel transport system [PATH:map02010] [BR:ko02000]	ko02010; Environmental Information Processing; Membrane transport; ABC transporters	ko02010; Environmental Information Processing; Membrane transport; ABC transporters
Bifidobacterium_pseudolongum;Bifidobacterium_animali	K02013	0	0	0	0	0	0.034925	0.0068701	ABC.FEV.A	iron complex transport system ATP-binding protein	3.6.3.34	M00240; Structural complex; Environmental information processing; Metallic cation, iron-siderophore and vitamin B12 transport system; Iron complex transport system [PATH:map02010] [BR:ko02000]	ko02010; Environmental Information Processing; Membrane transport; ABC transporters	ko02010; Environmental Information Processing; Membrane transport; ABC transporters
-	K02014	0	0	0	0	0	0.0395259	0	TC.FEV.OM	iron complex outermembrane recepter protein	-	-	-	-
-	K02015	0	0	0	0	0	0.0385904	0.00854085	ABC.FEV.P	iron complex transport system permease protein	-	M00240; Structural complex; Environmental information processing; Metallic cation, iron-siderophore and vitamin B12 transport system; Iron complex transport system [PATH:map02010] [BR:ko02000]	ko02010; Environmental Information Processing; Membrane transport; ABC transporters	ko02010; Environmental Information Processing; Membrane transport; ABC transporters
-	K02016	0	0	0	0	0.0374685	0.0154883	0.000619476	ABC.FEV.S	iron complex transport system substrate-binding protein	-	M00240; Structural complex; Environmental information processing; Metallic cation, iron-siderophore and vitamin B12 transport system; Iron complex transport system [PATH:map02010] [BR:ko02000]	ko02010; Environmental Information Processing; Membrane transport; ABC transporters	ko02010; Environmental Information Processing; Membrane transport; ABC transporters
Bifidobacterium_pseudolongum;Bifidobacterium_animali	K02029	0	0	0.0280291	0	0	0	0	ABC.PA.P	polar amino acid transport system permease protein	-	M00236; Structural complex; Environmental information processing; Phosphate and amino acid transport system; Putative polar amino acid transport system [BR:ko02000]	-	-
Bifidobacterium_pseudolongum;Bifidobacterium_animali	K02030	0	0	0.0196875	0	0	0	0	ABC.PA.S	polar amino acid transport system substrate-binding protein	-	M00236; Structural complex; Environmental information processing; Phosphate and amino acid transport system; Putative polar amino acid transport system [BR:ko02000]	-	-
Bifidobacterium_animali;Bifidobacterium_pseudolongum	K02032	0	0	0.0109369	0	0	0	0	ABC.PE.A1	peptide/nickel transport system ATP-binding protein	-	M00239; Structural complex; Environmental information processing; Peptide and nickel transport system; Peptides/nickel transport system [PATH:map02010] [BR:ko02000]	ko02024; Cellular Processes; Cellular community - prokaryotes; Quorum sensing	ko02024; Cellular Processes; Cellular community - prokaryotes; Quorum sensing
Bifidobacterium_pseudolongum;Bifidobacterium_animali	K02040	0	0.00607133	0	0	0.00245049	0.00968628	0.00126803	pstS	phosphate transport system substrate-binding protein	-	M00222; Structural complex; Environmental information processing; Phosphate and amino acid transport system; Phosphate transport system [PATH:map02010] [BR:ko02000]	ko02010; Environmental Information Processing; Membrane transport; ABC transporters | ko02020; Environmental Information Processing; Signal transduction; Two-component system	ko02010; Environmental Information Processing; Membrane transport; ABC transporters | ko02020; Environmental Information Processing; Signal transduction; Two-component system | ko05152; Human Diseases; Infectious diseases: Bacterial; Tuberculosis
-	K02065	0	0.0147801	0	0	0	0.0376665	0	mlaF, linL, mkl	phospholipid/cholesterol/gamma-HCH transport system ATP-binding protein	-	M00669; Structural complex; Environmental information processing; Saccharide, polyol, and lipid transport system; gamma-Hexachlorocyclohexane transport system [BR:ko02000] | M00210; Structural complex; Environmental information processing; Saccharide, polyol, and lipid transport system; Phospholipid transport system [PATH:map02010] [BR:ko02000] | M00670; Structural complex; Environmental informat…	ko02010; Environmental Information Processing; Membrane transport; ABC transporters	ko02010; Environmental Information Processing; Membrane transport; ABC transporters
-	K02066	0	0.0167387	0	0	0	0.0160742	0	mlaE, linK	phospholipid/cholesterol/gamma-HCH transport system permease protein	-	M00669; Structural complex; Environmental information processing; Saccharide, polyol, and lipid transport system; gamma-Hexachlorocyclohexane transport system [BR:ko02000] | M00210; Structural complex; Environmental information processing; Saccharide, polyol, and lipid transport system; Phospholipid transport system [PATH:map02010] [BR:ko02000] | M00670; Structural complex; Environmental informat…	ko02010; Environmental Information Processing; Membrane transport; ABC transporters	ko02010; Environmental Information Processing; Membrane transport; ABC transporters
Bifidobacterium_pseudolongum;Bifidobacterium_animali	K02068	0	0.0200967	0	0	0.0103787	0	0	ABC.X2.A	putative ABC transport system ATP-binding protein	-	M00211; Structural complex; Environmental information processing; Saccharide, polyol, and lipid transport system; Putative ABC transport system [BR:ko02000]	-	-
Bifidobacterium_pseudolongum;Bifidobacterium_animali	K02071	0	0	0.0345191	0	0	0	0	metN	D-methionine transport system ATP-binding protein	-	M00238; Structural complex; Environmental information processing; Phosphate and amino acid transport system; D-Methionine transport system [PATH:map02010] [BR:ko02000]	ko02010; Environmental Information Processing; Membrane transport; ABC transporters	ko02010; Environmental Information Processing; Membrane transport; ABC transporters
Bifidobacterium_pseudolongum;Bifidobacterium_animali	K02072	0	0	0.0348058	0	0	0	0	metI	D-methionine transport system permease protein	-	M00238; Structural complex; Environmental information processing; Phosphate and amino acid transport system; D-Methionine transport system [PATH:map02010] [BR:ko02000]	ko02010; Environmental Information Processing; Membrane transport; ABC transporters	ko02010; Environmental Information Processing; Membrane transport; ABC transporters
Bifidobacterium_pseudolongum;Bifidobacterium_animali	K02073	0	0	0.0209204	0	0	0	0	metQ	D-methionine transport system substrate-binding protein	-	M00238; Structural complex; Environmental information processing; Phosphate and amino acid transport system; D-Methionine transport system [PATH:map02010] [BR:ko02000]	ko02010; Environmental Information Processing; Membrane transport; ABC transporters	ko02010; Environmental Information Processing; Membrane transport; ABC transporters
Bifidobacterium_pseudolongum;Bifidobacterium_animali	K02074	0	0	0	0	0.0192162	0.0116974	0.00884389	ABC.ZM.A	zinc/manganese transport system ATP-binding protein	-	M00244; Structural complex; Environmental information processing; Metallic cation, iron-siderophore and vitamin B12 transport system; Putative zinc/manganese transport system [BR:ko02000]	-	-
Bifidobacterium_pseudolongum;Bifidobacterium_animali	K02075	0	0	0.0400406	0	0.0188563	0.0140882	0.00808839	ABC.ZM.P	zinc/manganese transport system permease protein	-	M00244; Structural complex; Environmental information processing; Metallic cation, iron-siderophore and vitamin B12 transport system; Putative zinc/manganese transport system [BR:ko02000]	-	-
-	K02081	0	0	0	0	0.0227566	0	0.0009141	agaR	DeoR family transcriptional regulator, aga operon transcriptional repressor	-	-	-	-
-	K02086	0	0	0	0	0	0	0.0451383	dnaD	DNA replication protein	-	-	-	-
Bifidobacterium_pseudolongum;Bifidobacterium_animali	K02108	0	0.0214678	0	0	0	0.00380583	0	ATPF0A, atpB	F-type H+-transporting ATPase subunit a	-	M00157; Structural complex; Energy metabolism; ATP synthesis; F-type ATPase, prokaryotes and chloroplasts [PATH:map00190 map00195]	ko00190; Metabolism; Energy metabolism; Oxidative phosphorylation | ko01100; Metabolism; Global and overview maps; Metabolic pathways	ko00190; Metabolism; Energy metabolism; Oxidative phosphorylation | ko00195; Metabolism; Energy metabolism; Photosynthesis
Bifidobacterium_pseudolongum;Bifidobacterium_animali	K02109	0	0.0158503	0	0	0	0.0230763	0.0216662	ATPF0B, atpF	F-type H+-transporting ATPase subunit b	-	M00157; Structural complex; Energy metabolism; ATP synthesis; F-type ATPase, prokaryotes and chloroplasts [PATH:map00190 map00195]	ko00190; Metabolism; Energy metabolism; Oxidative phosphorylation | ko01100; Metabolism; Global and overview maps; Metabolic pathways	ko00190; Metabolism; Energy metabolism; Oxidative phosphorylation | ko00195; Metabolism; Energy metabolism; Photosynthesis
Bifidobacterium_animali	K02110	0	0	0	0.0220346	0	0.00730508	0	ATPF0C, atpE	F-type H+-transporting ATPase subunit c	-	M00157; Structural complex; Energy metabolism; ATP synthesis; F-type ATPase, prokaryotes and chloroplasts [PATH:map00190 map00195]	ko00190; Metabolism; Energy metabolism; Oxidative phosphorylation | ko01100; Metabolism; Global and overview maps; Metabolic pathways	ko00190; Metabolism; Energy metabolism; Oxidative phosphorylation | ko00195; Metabolism; Energy metabolism; Photosynthesis
Bifidobacterium_pseudolongum;Bifidobacterium_animali	K02111	0	0	0	0	0	0.00267594	0.00873254	ATPF1A, atpA	F-type H+-transporting ATPase subunit alpha	3.6.3.14	M00157; Structural complex; Energy metabolism; ATP synthesis; F-type ATPase, prokaryotes and chloroplasts [PATH:map00190 map00195]	ko00190; Metabolism; Energy metabolism; Oxidative phosphorylation | ko01100; Metabolism; Global and overview maps; Metabolic pathways	ko00190; Metabolism; Energy metabolism; Oxidative phosphorylation | ko00195; Metabolism; Energy metabolism; Photosynthesis
Bifidobacterium_animali;Bifidobacterium_pseudolongum	K02112	0	0.0397745	0	0	0	0.00160188	0.0416015	ATPF1B, atpD	F-type H+-transporting ATPase subunit beta	3.6.3.14	M00157; Structural complex; Energy metabolism; ATP synthesis; F-type ATPase, prokaryotes and chloroplasts [PATH:map00190 map00195]	ko00190; Metabolism; Energy metabolism; Oxidative phosphorylation | ko01100; Metabolism; Global and overview maps; Metabolic pathways	ko00190; Metabolism; Energy metabolism; Oxidative phosphorylation | ko00195; Metabolism; Energy metabolism; Photosynthesis
Bifidobacterium_pseudolongum;Bifidobacterium_animali	K02113	0	0.00360824	0	0	0	0.00221278	0.00675894	ATPF1D, atpH	F-type H+-transporting ATPase subunit delta	-	M00157; Structural complex; Energy metabolism; ATP synthesis; F-type ATPase, prokaryotes and chloroplasts [PATH:map00190 map00195]	ko00190; Metabolism; Energy metabolism; Oxidative phosphorylation | ko01100; Metabolism; Global and overview maps; Metabolic pathways	ko00190; Metabolism; Energy metabolism; Oxidative phosphorylation | ko00195; Metabolism; Energy metabolism; Photosynthesis
Bifidobacterium_pseudolongum;Bifidobacterium_animali	K02114	0	0.00966033	0	0	0	0.00386635	0.0396055	ATPF1E, atpC	F-type H+-transporting ATPase subunit epsilon	-	M00157; Structural complex; Energy metabolism; ATP synthesis; F-type ATPase, prokaryotes and chloroplasts [PATH:map00190 map00195]	ko00190; Metabolism; Energy metabolism; Oxidative phosphorylation | ko01100; Metabolism; Global and overview maps; Metabolic pathways	ko00190; Metabolism; Energy metabolism; Oxidative phosphorylation | ko00195; Metabolism; Energy metabolism; Photosynthesis
Bifidobacterium_pseudolongum;Bifidobacterium_animali	K02115	0	0.0152387	0	0	0	0.00222688	0	ATPF1G, atpG	F-type H+-transporting ATPase subunit gamma	-	M00157; Structural complex; Energy metabolism; ATP synthesis; F-type ATPase, prokaryotes and chloroplasts [PATH:map00190 map00195]	ko00190; Metabolism; Energy metabolism; Oxidative phosphorylation | ko01100; Metabolism; Global and overview maps; Metabolic pathways	ko00190; Metabolism; Energy metabolism; Oxidative phosphorylation | ko00195; Metabolism; Energy metabolism; Photosynthesis
-	K02173	0	0	0.024662	0	0	0	0	yggC	putative kinase	-	-	-	-
-	K02191	0	0	0	0	0.021883	0	0	cbiT	cobalt-precorrin-6B (C15)-methyltransferase	2.1.1.196	-	ko00860; Metabolism; Metabolism of cofactors and vitamins; Porphyrin and chlorophyll metabolism	ko00860; Metabolism; Metabolism of cofactors and vitamins; Porphyrin and chlorophyll metabolism
-	K02198	0	0	0.0255272	0	0	0	0	ccmF	cytochrome c-type biogenesis protein CcmF	-	-	-	-
-	K02200	0	0	0	0	0.048533	0	0	ccmH	cytochrome c-type biogenesis protein CcmH	-	-	-	-
-	K02204	0	0	0	0.0334408	0	0.0176492	0	thrB2	homoserine kinase type II	2.7.1.39	M00018; Pathway module; Nucleotide and amino acid metabolism; Serine and threonine metabolism; Threonine biosynthesis, aspartate => homoserine => threonine [PATH:map01230 map00260]	ko00260; Metabolism; Amino acid metabolism; Glycine, serine and threonine metabolism | ko01100; Metabolism; Global and overview maps; Metabolic pathways | ko01110; Metabolism; Global and overview maps; Biosynthesis of secondary metabolites | ko01120; Metabolism; Global and overview maps; Microbial metabolism in diverse environments | ko01230; Metabolism; Global and overview maps; Biosynthesis of …	ko00260; Metabolism; Amino acid metabolism; Glycine, serine and threonine metabolism
-	K02217	0	0	0	0	0	0.00278872	0	ftnA, ftn	ferritin	1.16.3.2	-	-	-
-	K02226	0	0	0	0	0	0.0199293	0.00279529	cobC, phpB	alpha-ribazole phosphatase	3.1.3.73	M00122; Pathway module; Nucleotide and amino acid metabolism; Cofactor and vitamin biosynthesis; Cobalamin biosynthesis, cobinamide => cobalamin [PATH:map00860]	ko00860; Metabolism; Metabolism of cofactors and vitamins; Porphyrin and chlorophyll metabolism | ko01100; Metabolism; Global and overview maps; Metabolic pathways	ko00860; Metabolism; Metabolism of cofactors and vitamins; Porphyrin and chlorophyll metabolism
-	K02229	0	0	0	0	0	0	0.025488	cobG	precorrin-3B synthase	1.14.13.83	-	ko00860; Metabolism; Metabolism of cofactors and vitamins; Porphyrin and chlorophyll metabolism | ko01100; Metabolism; Global and overview maps; Metabolic pathways	ko00860; Metabolism; Metabolism of cofactors and vitamins; Porphyrin and chlorophyll metabolism
-	K02230	0	0	0	0	0.0426562	0.00172199	0.00056916	cobN	cobaltochelatase CobN	6.6.1.2	-	ko00860; Metabolism; Metabolism of cofactors and vitamins; Porphyrin and chlorophyll metabolism | ko01100; Metabolism; Global and overview maps; Metabolic pathways	ko00860; Metabolism; Metabolism of cofactors and vitamins; Porphyrin and chlorophyll metabolism
-	K02232	0	0	0	0	0	0	0.00570308	cobQ, cbiP	adenosylcobyric acid synthase	6.3.5.10	M00122; Pathway module; Nucleotide and amino acid metabolism; Cofactor and vitamin biosynthesis; Cobalamin biosynthesis, cobinamide => cobalamin [PATH:map00860]	ko00860; Metabolism; Metabolism of cofactors and vitamins; Porphyrin and chlorophyll metabolism | ko01100; Metabolism; Global and overview maps; Metabolic pathways	ko00860; Metabolism; Metabolism of cofactors and vitamins; Porphyrin and chlorophyll metabolism
-	K02236	0	0	0	0	0	0	0.0380331	comC	leader peptidase (prepilin peptidase) / N-methyltransferase [EC:3.4.23.43 2.1.1.-]	3.4.23.43,2.1.1.-	M00429; Structural complex; Environmental information processing; Bacterial secretion system; Competence-related DNA transformation transporter [BR:ko02044]	-	-
-	K02242	0	0.0393437	0	0	0	0	0	comFC	competence protein ComFC	-	M00429; Structural complex; Environmental information processing; Bacterial secretion system; Competence-related DNA transformation transporter [BR:ko02044]	-	-
-	K02243	0	0	0	0	0	0	0.0466952	comGA	competence protein ComGA	-	M00429; Structural complex; Environmental information processing; Bacterial secretion system; Competence-related DNA transformation transporter [BR:ko02044]	-	-
-	K02245	0	0	0	0	0	0	0.0293187	comGC	competence protein ComGC	-	M00429; Structural complex; Environmental information processing; Bacterial secretion system; Competence-related DNA transformation transporter [BR:ko02044]	-	-
-	K02246	0	0	0	0	0	0	0.0264467	comGD	competence protein ComGD	-	M00429; Structural complex; Environmental information processing; Bacterial secretion system; Competence-related DNA transformation transporter [BR:ko02044]	-	-
-	K02275	0	0	0	0	0	0	0.00664607	coxB	cytochrome c oxidase subunit II	1.9.3.1	M00155; Structural complex; Energy metabolism; ATP synthesis; Cytochrome c oxidase, prokaryotes [PATH:map00190]	ko00190; Metabolism; Energy metabolism; Oxidative phosphorylation | ko01100; Metabolism; Global and overview maps; Metabolic pathways	ko00190; Metabolism; Energy metabolism; Oxidative phosphorylation
-	K02277	0	0	0	0.0455539	0	0	0.00522479	coxD, ctaF	cytochrome c oxidase subunit IV	1.9.3.1	M00155; Structural complex; Energy metabolism; ATP synthesis; Cytochrome c oxidase, prokaryotes [PATH:map00190]	ko00190; Metabolism; Energy metabolism; Oxidative phosphorylation | ko01100; Metabolism; Global and overview maps; Metabolic pathways	ko00190; Metabolism; Energy metabolism; Oxidative phosphorylation
-	K02303	0	0	0	0	0	0	0.0473503	cobA	uroporphyrin-III C-methyltransferase	2.1.1.107	M00121; Pathway module; Nucleotide and amino acid metabolism; Cofactor and vitamin biosynthesis; Heme biosynthesis, glutamate => protoheme/siroheme [PATH:map00860]	ko00860; Metabolism; Metabolism of cofactors and vitamins; Porphyrin and chlorophyll metabolism | ko01100; Metabolism; Global and overview maps; Metabolic pathways | ko01110; Metabolism; Global and overview maps; Biosynthesis of secondary metabolites | ko01120; Metabolism; Global and overview maps; Microbial metabolism in diverse environments	ko00860; Metabolism; Metabolism of cofactors and vitamins; Porphyrin and chlorophyll metabolism
Bifidobacterium_pseudolongum;Bifidobacterium_animali	K02313	0	0.0429348	0.0464437	0	0	0	0	dnaA	chromosomal replication initiator protein	-	-	ko02020; Environmental Information Processing; Signal transduction; Two-component system	ko02020; Environmental Information Processing; Signal transduction; Two-component system | ko04112; Cellular Processes; Cell growth and death; Cell cycle - Caulobacter
Bifidobacterium_pseudolongum;Bifidobacterium_animali	K02316	0	0.0302509	0	0	0	0	0	dnaG	DNA primase	2.7.7.-	-	ko03030; Genetic Information Processing; Replication and repair; DNA replication	ko03030; Genetic Information Processing; Replication and repair; DNA replication
Bifidobacterium_animali	K02335	0	0	0	0	0	0.00864173	0	DPO1, polA	DNA polymerase I	2.7.7.7	-	ko00230; Metabolism; Nucleotide metabolism; Purine metabolism | ko00240; Metabolism; Nucleotide metabolism; Pyrimidine metabolism | ko01100; Metabolism; Global and overview maps; Metabolic pathways | ko03030; Genetic Information Processing; Replication and repair; DNA replication | ko03410; Genetic Information Processing; Replication and repair; Base excision repair | ko03420; Genetic Information…	ko00230; Metabolism; Nucleotide metabolism; Purine metabolism | ko00240; Metabolism; Nucleotide metabolism; Pyrimidine metabolism | ko03030; Genetic Information Processing; Replication and repair; DNA replication | ko03410; Genetic Information Processing; Replication and repair; Base excision repair | ko03420; Genetic Information Processing; Replication and repair; Nucleotide excision repair | ko…
Bifidobacterium_animali	K02338	0	0.032793	0	0	0	0	0	DPO3B, dnaN	DNA polymerase III subunit beta	2.7.7.7	M00260; Structural complex; Genetic information processing; DNA polymerase; DNA polymerase III complex, bacteria [PATH:map03030 map03430 map03440] [BR:ko03032 ko03400]	ko00230; Metabolism; Nucleotide metabolism; Purine metabolism | ko00240; Metabolism; Nucleotide metabolism; Pyrimidine metabolism | ko01100; Metabolism; Global and overview maps; Metabolic pathways | ko03030; Genetic Information Processing; Replication and repair; DNA replication | ko03430; Genetic Information Processing; Replication and repair; Mismatch repair | ko03440; Genetic Information Proc…	ko00230; Metabolism; Nucleotide metabolism; Purine metabolism | ko00240; Metabolism; Nucleotide metabolism; Pyrimidine metabolism | ko03030; Genetic Information Processing; Replication and repair; DNA replication | ko03430; Genetic Information Processing; Replication and repair; Mismatch repair | ko03440; Genetic Information Processing; Replication and repair; Homologous recombination
-	K02339	0	0.00195131	0	0	0	0	0	DPO3C, holC	DNA polymerase III subunit chi	2.7.7.7	M00260; Structural complex; Genetic information processing; DNA polymerase; DNA polymerase III complex, bacteria [PATH:map03030 map03430 map03440] [BR:ko03032 ko03400]	ko00230; Metabolism; Nucleotide metabolism; Purine metabolism | ko00240; Metabolism; Nucleotide metabolism; Pyrimidine metabolism | ko01100; Metabolism; Global and overview maps; Metabolic pathways | ko03030; Genetic Information Processing; Replication and repair; DNA replication | ko03430; Genetic Information Processing; Replication and repair; Mismatch repair | ko03440; Genetic Information Proc…	ko00230; Metabolism; Nucleotide metabolism; Purine metabolism | ko00240; Metabolism; Nucleotide metabolism; Pyrimidine metabolism | ko03030; Genetic Information Processing; Replication and repair; DNA replication | ko03430; Genetic Information Processing; Replication and repair; Mismatch repair | ko03440; Genetic Information Processing; Replication and repair; Homologous recombination
Bifidobacterium_pseudolongum;Bifidobacterium_animali	K02340	0	0.00390104	0	0	0	0.0234258	0.0291814	DPO3D1, holA	DNA polymerase III subunit delta	2.7.7.7	M00260; Structural complex; Genetic information processing; DNA polymerase; DNA polymerase III complex, bacteria [PATH:map03030 map03430 map03440] [BR:ko03032 ko03400]	ko00230; Metabolism; Nucleotide metabolism; Purine metabolism | ko00240; Metabolism; Nucleotide metabolism; Pyrimidine metabolism | ko01100; Metabolism; Global and overview maps; Metabolic pathways | ko03030; Genetic Information Processing; Replication and repair; DNA replication | ko03430; Genetic Information Processing; Replication and repair; Mismatch repair | ko03440; Genetic Information Proc…	ko00230; Metabolism; Nucleotide metabolism; Purine metabolism | ko00240; Metabolism; Nucleotide metabolism; Pyrimidine metabolism | ko03030; Genetic Information Processing; Replication and repair; DNA replication | ko03430; Genetic Information Processing; Replication and repair; Mismatch repair | ko03440; Genetic Information Processing; Replication and repair; Homologous recombination
Bifidobacterium_pseudolongum;Bifidobacterium_animali	K02341	0	0.00157518	0	0	0	0.00190244	0.0206208	DPO3D2, holB	DNA polymerase III subunit delta'	2.7.7.7	M00260; Structural complex; Genetic information processing; DNA polymerase; DNA polymerase III complex, bacteria [PATH:map03030 map03430 map03440] [BR:ko03032 ko03400]	ko00230; Metabolism; Nucleotide metabolism; Purine metabolism | ko00240; Metabolism; Nucleotide metabolism; Pyrimidine metabolism | ko01100; Metabolism; Global and overview maps; Metabolic pathways | ko03030; Genetic Information Processing; Replication and repair; DNA replication | ko03430; Genetic Information Processing; Replication and repair; Mismatch repair | ko03440; Genetic Information Proc…	ko00230; Metabolism; Nucleotide metabolism; Purine metabolism | ko00240; Metabolism; Nucleotide metabolism; Pyrimidine metabolism | ko03030; Genetic Information Processing; Replication and repair; DNA replication | ko03430; Genetic Information Processing; Replication and repair; Mismatch repair | ko03440; Genetic Information Processing; Replication and repair; Homologous recombination
Bifidobacterium_pseudolongum;Bifidobacterium_animali	K02342	0	0	0	0	0	0.00224286	0.00122632	DPO3E, dnaQ	DNA polymerase III subunit epsilon	2.7.7.7	M00260; Structural complex; Genetic information processing; DNA polymerase; DNA polymerase III complex, bacteria [PATH:map03030 map03430 map03440] [BR:ko03032 ko03400]	ko00230; Metabolism; Nucleotide metabolism; Purine metabolism | ko00240; Metabolism; Nucleotide metabolism; Pyrimidine metabolism | ko01100; Metabolism; Global and overview maps; Metabolic pathways | ko03030; Genetic Information Processing; Replication and repair; DNA replication | ko03430; Genetic Information Processing; Replication and repair; Mismatch repair | ko03440; Genetic Information Proc…	ko00230; Metabolism; Nucleotide metabolism; Purine metabolism | ko00240; Metabolism; Nucleotide metabolism; Pyrimidine metabolism | ko03030; Genetic Information Processing; Replication and repair; DNA replication | ko03430; Genetic Information Processing; Replication and repair; Mismatch repair | ko03440; Genetic Information Processing; Replication and repair; Homologous recombination
Bifidobacterium_pseudolongum;Bifidobacterium_animali	K02343	0	0	0	0	0	0.00717162	0	DPO3G, dnaX	DNA polymerase III subunit gamma/tau	2.7.7.7	M00260; Structural complex; Genetic information processing; DNA polymerase; DNA polymerase III complex, bacteria [PATH:map03030 map03430 map03440] [BR:ko03032 ko03400]	ko00230; Metabolism; Nucleotide metabolism; Purine metabolism | ko00240; Metabolism; Nucleotide metabolism; Pyrimidine metabolism | ko01100; Metabolism; Global and overview maps; Metabolic pathways | ko03030; Genetic Information Processing; Replication and repair; DNA replication | ko03430; Genetic Information Processing; Replication and repair; Mismatch repair | ko03440; Genetic Information Proc…	ko00230; Metabolism; Nucleotide metabolism; Purine metabolism | ko00240; Metabolism; Nucleotide metabolism; Pyrimidine metabolism | ko03030; Genetic Information Processing; Replication and repair; DNA replication | ko03430; Genetic Information Processing; Replication and repair; Mismatch repair | ko03440; Genetic Information Processing; Replication and repair; Homologous recombination
-	K02348	0	0.02562	0	0	0	0	0	elaA	ElaA protein	-	-	-	-
Bifidobacterium_animali	K02355	0	0	0	0	0	0.00362538	0.0225822	fusA, GFM, EFG	elongation factor G	-	-	-	-
Bifidobacterium_pseudolongum	K02356	0	0	0.028939	0	0	0.00729549	0	efp	elongation factor P	-	-	-	-
Bifidobacterium_animali;Bifidobacterium_pseudolongum	K02357	0	0.0148306	0	0	0	0.00382199	0	tsf, TSFM	elongation factor Ts	-	-	-	-
Bifidobacterium_pseudolongum	K02358	0	0	0	0	0	0.00429737	0	tuf, TUFM	elongation factor Tu	-	-	-	-
-	K02361	0	0	0	0	0.0264704	0	0.0155801	entC	isochorismate synthase	5.4.4.2	M00116; Pathway module; Nucleotide and amino acid metabolism; Cofactor and vitamin biosynthesis; Menaquinone biosynthesis, chorismate => menaquinone [PATH:map00130]	ko00130; Metabolism; Metabolism of cofactors and vitamins; Ubiquinone and other terpenoid-quinone biosynthesis | ko01100; Metabolism; Global and overview maps; Metabolic pathways | ko01110; Metabolism; Global and overview maps; Biosynthesis of secondary metabolites | ko01130; Metabolism; Global and overview maps; Biosynthesis of antibiotics	ko00130; Metabolism; Metabolism of cofactors and vitamins; Ubiquinone and other terpenoid-quinone biosynthesis | ko01053; Metabolism; Metabolism of terpenoids and polyketides; Biosynthesis of siderophore group nonribosomal peptides
-	K02377	0	0.0234798	0	0.0456565	0	0.00889211	0	TSTA3, fcl	GDP-L-fucose synthase	1.1.1.271	-	ko00051; Metabolism; Carbohydrate metabolism; Fructose and mannose metabolism | ko00520; Metabolism; Carbohydrate metabolism; Amino sugar and nucleotide sugar metabolism | ko01100; Metabolism; Global and overview maps; Metabolic pathways	ko00051; Metabolism; Carbohydrate metabolism; Fructose and mannose metabolism | ko00520; Metabolism; Carbohydrate metabolism; Amino sugar and nucleotide sugar metabolism
-	K02391	0	0.0450534	0	0	0	0	0	flgF	flagellar basal-body rod protein FlgF	-	-	ko02040; Cellular Processes; Cell motility; Flagellar assembly	ko02040; Cellular Processes; Cell motility; Flagellar assembly
-	K02394	0	0	0.0224614	0	0	0	0	flgI	flagellar P-ring protein precursor FlgI	-	-	ko02040; Cellular Processes; Cell motility; Flagellar assembly	ko02040; Cellular Processes; Cell motility; Flagellar assembly
-	K02423	0.037037	0	0	0	0	0	0	fliT	flagellar protein FliT	-	-	ko02040; Cellular Processes; Cell motility; Flagellar assembly	ko02040; Cellular Processes; Cell motility; Flagellar assembly
-	K02426	0	0.0274228	0	0	0	0.00180113	0.00277214	sufE	cysteine desulfuration protein SufE	-	-	-	-
Bifidobacterium_pseudolongum;Bifidobacterium_animali	K02428	0	0.0440808	0	0	0	0.00116936	0.0231666	rdgB	XTP/dITP diphosphohydrolase	3.6.1.66	-	ko00230; Metabolism; Nucleotide metabolism; Purine metabolism	ko00230; Metabolism; Nucleotide metabolism; Purine metabolism
-	K02429	0	0	0	0	0	0.000864098	0.000626363	fucP	MFS transporter, FHS family, L-fucose permease	-	-	-	-
Bifidobacterium_pseudolongum;Bifidobacterium_animali	K02433	0	0	0.0335224	0	0	0	0	gatA, QRSL1	aspartyl-tRNA(Asn)/glutamyl-tRNA(Gln) amidotransferase subunit A [EC:6.3.5.6 6.3.5.7]	6.3.5.6,6.3.5.7	-	ko00970; Genetic Information Processing; Translation; Aminoacyl-tRNA biosynthesis | ko01100; Metabolism; Global and overview maps; Metabolic pathways	ko00970; Genetic Information Processing; Translation; Aminoacyl-tRNA biosynthesis
Bifidobacterium_animali	K02434	0	0	0.040399	0	0	0	0	gatB, PET112	aspartyl-tRNA(Asn)/glutamyl-tRNA(Gln) amidotransferase subunit B [EC:6.3.5.6 6.3.5.7]	6.3.5.6,6.3.5.7	-	ko00970; Genetic Information Processing; Translation; Aminoacyl-tRNA biosynthesis | ko01100; Metabolism; Global and overview maps; Metabolic pathways	ko00970; Genetic Information Processing; Translation; Aminoacyl-tRNA biosynthesis
Bifidobacterium_pseudolongum;Bifidobacterium_animali	K02435	0	0	0.0156074	0	0	0	0	gatC, GATC	aspartyl-tRNA(Asn)/glutamyl-tRNA(Gln) amidotransferase subunit C [EC:6.3.5.6 6.3.5.7]	6.3.5.6,6.3.5.7	-	ko00970; Genetic Information Processing; Translation; Aminoacyl-tRNA biosynthesis | ko01100; Metabolism; Global and overview maps; Metabolic pathways	ko00970; Genetic Information Processing; Translation; Aminoacyl-tRNA biosynthesis
Bifidobacterium_animali;Bifidobacterium_pseudolongum	K02437	0	0.0248505	0	0	0	0.00378929	0.0259772	gcvH, GCSH	glycine cleavage system H protein	-	M00532; Pathway module; Carbohydrate and lipid metabolism; Other carbohydrate metabolism; Photorespiration [PATH:map01200 map00630]	ko00260; Metabolism; Amino acid metabolism; Glycine, serine and threonine metabolism | ko00630; Metabolism; Carbohydrate metabolism; Glyoxylate and dicarboxylate metabolism | ko01100; Metabolism; Global and overview maps; Metabolic pathways | ko01110; Metabolism; Global and overview maps; Biosynthesis of secondary metabolites | ko01130; Metabolism; Global and overview maps; Biosynthesis of antibi…	ko00630; Metabolism; Carbohydrate metabolism; Glyoxylate and dicarboxylate metabolism | ko00260; Metabolism; Amino acid metabolism; Glycine, serine and threonine metabolism
Bifidobacterium_pseudolongum;Bifidobacterium_animali	K02440	0	0	0	0	0.0312714	0.00497726	0.00206007	GLPF	glycerol uptake facilitator protein	-	-	-	-
-	K02445	0	0	0	0	0.021856	0.0295203	0.00121829	glpT	MFS transporter, OPA family, glycerol-3-phosphate transporter	-	-	-	-
-	K02468	0.0123457	0	0	0	0	0	0	srlR, gutR	DeoR family transcriptional regulator, glucitol operon repressor	-	-	-	-
-	K02469	0	0	0.0443492	0	0	0	0	gyrA	DNA gyrase subunit A	5.99.1.3	-	-	-
-	K02470	0	0	0.0484767	0	0	0	0	gyrB	DNA gyrase subunit B	5.99.1.3	-	-	-
-	K02473	0	0	0	0	0.0258297	0	0	E5.1.3.7, wbpP	UDP-N-acetylglucosamine 4-epimerase	5.1.3.7	-	ko00520; Metabolism; Carbohydrate metabolism; Amino sugar and nucleotide sugar metabolism | ko01100; Metabolism; Global and overview maps; Metabolic pathways	ko00520; Metabolism; Carbohydrate metabolism; Amino sugar and nucleotide sugar metabolism
-	K02474	0	0	0	0	0.0196857	0	0.0394747	wbpO	UDP-N-acetyl-D-galactosamine dehydrogenase	1.1.1.-	-	ko00520; Metabolism; Carbohydrate metabolism; Amino sugar and nucleotide sugar metabolism	ko00520; Metabolism; Carbohydrate metabolism; Amino sugar and nucleotide sugar metabolism
-	K02481	0	0	0	0	0	0.0135075	0.0134618	K02481	two-component system, NtrC family, response regulator	-	-	-	-
Bifidobacterium_animali;Bifidobacterium_pseudolongum	K02483	0	0	0.0197397	0	0	0	0	K02483	two-component system, OmpR family, response regulator	-	-	-	-
Bifidobacterium_pseudolongum;Bifidobacterium_animali	K02484	0	0	0.0201144	0	0	0	0	K02484	two-component system, OmpR family, sensor kinase	2.7.13.3	-	-	-
Bifidobacterium_animali;Bifidobacterium_pseudolongum	K02493	0	0	0	0	0	0.00286184	0	hemK, prmC, HEMK	release factor glutamine methyltransferase	2.1.1.297	-	-	-
-	K02494	0	0	0	0	0.0399203	0	0	lolB	outer membrane lipoprotein LolB	-	-	-	-
Bifidobacterium_animali;Bifidobacterium_pseudolongum	K02503	0	0	0	0	0	0.000371053	0.0337086	HINT1, hinT, hit	histidine triad (HIT) family protein	-	-	-	-
-	K02517	0	0.0250738	0	0	0	0.0131927	0	lpxL, htrB	Kdo2-lipid IVA lauroyltransferase	2.3.1.241	M00060; Pathway module; Carbohydrate and lipid metabolism; Lipopolysaccharide metabolism; Lipopolysaccharide biosynthesis, KDO2-lipid A [PATH:map00540]	ko00540; Metabolism; Glycan biosynthesis and metabolism; Lipopolysaccharide biosynthesis | ko01100; Metabolism; Global and overview maps; Metabolic pathways	ko00540; Metabolism; Glycan biosynthesis and metabolism; Lipopolysaccharide biosynthesis
-	K02519	0	0.0490851	0	0	0	0.00211184	0	infB, MTIF2	translation initiation factor IF-2	-	-	-	-
Bifidobacterium_pseudolongum;Bifidobacterium_animali	K02520	0	0.0130559	0	0	0	0.00238609	0	infC, MTIF3	translation initiation factor IF-3	-	-	-	-
-	K02523	0	0	0	0	0	0.00133515	0.00357299	ispB	octaprenyl-diphosphate synthase	2.5.1.90	-	ko00900; Metabolism; Metabolism of terpenoids and polyketides; Terpenoid backbone biosynthesis | ko01110; Metabolism; Global and overview maps; Biosynthesis of secondary metabolites	ko00900; Metabolism; Metabolism of terpenoids and polyketides; Terpenoid backbone biosynthesis
-	K02525	0	0	0	0	0	0.023594	0.000610675	kdgR	LacI family transcriptional regulator, kdg operon repressor	-	-	-	-
-	K02527	0	0.0256198	0	0	0	0.00697105	0	kdtA, waaA	3-deoxy-D-manno-octulosonic-acid transferase [EC:2.4.99.12 2.4.99.13 2.4.99.14 2.4.99.15]	2.4.99.12,2.4.99.13,2.4.99.14,2.4.99.15	M00060; Pathway module; Carbohydrate and lipid metabolism; Lipopolysaccharide metabolism; Lipopolysaccharide biosynthesis, KDO2-lipid A [PATH:map00540] | M00080; Pathway module; Carbohydrate and lipid metabolism; Lipopolysaccharide metabolism; Lipopolysaccharide biosynthesis, inner core => outer core => O-antigen [PATH:map00540]	ko00540; Metabolism; Glycan biosynthesis and metabolism; Lipopolysaccharide biosynthesis | ko01100; Metabolism; Global and overview maps; Metabolic pathways	ko00540; Metabolism; Glycan biosynthesis and metabolism; Lipopolysaccharide biosynthesis
Bifidobacterium_pseudolongum;Bifidobacterium_animali	K02528	0	0.0369278	0	0	0	0.000284586	0.045882	ksgA	16S rRNA (adenine1518-N6/adenine1519-N6)-dimethyltransferase	2.1.1.182	-	-	-
-	K02530	0	0.0108046	0	0	0	0.00851335	0	lacR	DeoR family transcriptional regulator, lactose phosphotransferase system repressor	-	-	-	-
-	K02531	0	0	0	0	0	0.03239	0.0246679	lacT	transcriptional antiterminator	-	-	-	-
Bifidobacterium_pseudolongum;Bifidobacterium_animali	K02532	0	0.00577627	0	0.0414459	0.0325978	0.0304929	0	lacY	MFS transporter, OHS family, lactose permease	-	-	-	-
-	K02535	0	0	0.0247968	0	0	0	0	lpxC	UDP-3-O-[3-hydroxymyristoyl] N-acetylglucosamine deacetylase	3.5.1.108	M00060; Pathway module; Carbohydrate and lipid metabolism; Lipopolysaccharide metabolism; Lipopolysaccharide biosynthesis, KDO2-lipid A [PATH:map00540]	ko00540; Metabolism; Glycan biosynthesis and metabolism; Lipopolysaccharide biosynthesis | ko01100; Metabolism; Global and overview maps; Metabolic pathways	ko00540; Metabolism; Glycan biosynthesis and metabolism; Lipopolysaccharide biosynthesis
-	K02536	0	0.0260691	0	0	0	0.011744	0	lpxD	UDP-3-O-[3-hydroxymyristoyl] glucosamine N-acyltransferase	2.3.1.191	M00060; Pathway module; Carbohydrate and lipid metabolism; Lipopolysaccharide metabolism; Lipopolysaccharide biosynthesis, KDO2-lipid A [PATH:map00540]	ko00540; Metabolism; Glycan biosynthesis and metabolism; Lipopolysaccharide biosynthesis | ko01100; Metabolism; Global and overview maps; Metabolic pathways	ko00540; Metabolism; Glycan biosynthesis and metabolism; Lipopolysaccharide biosynthesis
Bifidobacterium_animali;Bifidobacterium_pseudolongum	K02548	0	0.0142058	0	0.036476	0	0.000780263	0.000451884	menA	1,4-dihydroxy-2-naphthoate octaprenyltransferase [EC:2.5.1.74 2.5.1.-]	2.5.1.74,2.5.1.-	M00116; Pathway module; Nucleotide and amino acid metabolism; Cofactor and vitamin biosynthesis; Menaquinone biosynthesis, chorismate => menaquinone [PATH:map00130]	ko00130; Metabolism; Metabolism of cofactors and vitamins; Ubiquinone and other terpenoid-quinone biosynthesis | ko01100; Metabolism; Global and overview maps; Metabolic pathways | ko01110; Metabolism; Global and overview maps; Biosynthesis of secondary metabolites	ko00130; Metabolism; Metabolism of cofactors and vitamins; Ubiquinone and other terpenoid-quinone biosynthesis
-	K02551	0	0.00451495	0	0	0	0.0331898	0	menD	2-succinyl-5-enolpyruvyl-6-hydroxy-3-cyclohexene-1-carboxylate synthase	2.2.1.9	M00116; Pathway module; Nucleotide and amino acid metabolism; Cofactor and vitamin biosynthesis; Menaquinone biosynthesis, chorismate => menaquinone [PATH:map00130]	ko00130; Metabolism; Metabolism of cofactors and vitamins; Ubiquinone and other terpenoid-quinone biosynthesis | ko01100; Metabolism; Global and overview maps; Metabolic pathways | ko01110; Metabolism; Global and overview maps; Biosynthesis of secondary metabolites	ko00130; Metabolism; Metabolism of cofactors and vitamins; Ubiquinone and other terpenoid-quinone biosynthesis
-	K02554	0.00322399	0	0	0	0	0	0	mhpD	2-keto-4-pentenoate hydratase	4.2.1.80	M00545; Pathway module; Nucleotide and amino acid metabolism; Aromatic amino acid metabolism; Trans-cinnamate degradation, trans-cinnamate => acetyl-CoA [PATH:map01220 map00360] | M00569; Pathway module; Secondary metabolism; Aromatics degradation; Catechol meta-cleavage, catechol => acetyl-CoA / 4-methylcatechol => propanoyl-CoA [PATH:map01220 map00362 map00622]	ko00360; Metabolism; Amino acid metabolism; Phenylalanine metabolism | ko00362; Metabolism; Xenobiotics biodegradation and metabolism; Benzoate degradation | ko00621; Metabolism; Xenobiotics biodegradation and metabolism; Dioxin degradation | ko00622; Metabolism; Xenobiotics biodegradation and metabolism; Xylene degradation | ko01100; Metabolism; Global and overview maps; Metabolic pathways | ko0…	ko00360; Metabolism; Amino acid metabolism; Phenylalanine metabolism | ko00362; Metabolism; Xenobiotics biodegradation and metabolism; Benzoate degradation | ko00622; Metabolism; Xenobiotics biodegradation and metabolism; Xylene degradation | ko00621; Metabolism; Xenobiotics biodegradation and metabolism; Dioxin degradation
-	K02557	0	0	0	0	0.000962651	0	0	motB	chemotaxis protein MotB	-	-	ko02030; Cellular Processes; Cell motility; Bacterial chemotaxis	ko02030; Cellular Processes; Cell motility; Bacterial chemotaxis | ko02040; Cellular Processes; Cell motility; Flagellar assembly
Bifidobacterium_pseudolongum;Bifidobacterium_animali	K02563	0	0.0289642	0	0	0	0.000816165	0.0261553	murG	UDP-N-acetylglucosamine--N-acetylmuramyl-(pentapeptide) pyrophosphoryl-undecaprenol N-acetylglucosamine transferase	2.4.1.227	-	ko00550; Metabolism; Glycan biosynthesis and metabolism; Peptidoglycan biosynthesis | ko01100; Metabolism; Global and overview maps; Metabolic pathways | ko01502; Human Diseases; Drug resistance: Antimicrobial; Vancomycin resistance	ko00550; Metabolism; Glycan biosynthesis and metabolism; Peptidoglycan biosynthesis | ko04112; Cellular Processes; Cell growth and death; Cell cycle - Caulobacter | ko01502; Human Diseases; Drug resistance: Antimicrobial; Vancomycin resistance
-	K02566	0	0	0	0	0.00808811	0	0.00835718	nagD	NagD protein	-	-	-	-
-	K02568	0.0154774	0	0.0298856	0	0	0	0	napB	cytochrome c-type protein NapB	-	M00530; Pathway module; Energy metabolism; Nitrogen metabolism; Dissimilatory nitrate reduction, nitrate => ammonia [PATH:map00910] | M00529; Pathway module; Energy metabolism; Nitrogen metabolism; Denitrification, nitrate => nitrogen [PATH:map00910]	ko00910; Metabolism; Energy metabolism; Nitrogen metabolism | ko01120; Metabolism; Global and overview maps; Microbial metabolism in diverse environments	ko00910; Metabolism; Energy metabolism; Nitrogen metabolism
-	K02570	0	0	0.0175728	0	0	0	0	napD	periplasmic nitrate reductase NapD	-	-	-	-
-	K02573	0	0	0.0203057	0	0	0	0	napG	ferredoxin-type protein NapG	-	-	-	-
Bifidobacterium_animali	K02600	0	0.0280566	0	0	0	0.00156692	0	nusA	N utilization substance protein A	-	-	-	-
Bifidobacterium_animali	K02601	0	0.000420063	0	0	0	0	0	nusG	transcriptional antiterminator NusG	-	-	-	-
-	K02619	0	0.00628804	0	0	0	0	0	pabC	4-amino-4-deoxychorismate lyase	4.1.3.38	-	ko00790; Metabolism; Metabolism of cofactors and vitamins; Folate biosynthesis	ko00790; Metabolism; Metabolism of cofactors and vitamins; Folate biosynthesis
-	K02621	0	0.0399337	0	0	0	0.00111635	0.00373426	parC	topoisomerase IV subunit A	5.99.1.-	-	-	-
-	K02622	0	0.0308582	0	0	0	0.000887218	0.00272202	parE	topoisomerase IV subunit B	5.99.1.-	-	-	-
-	K02634	0	0	0.00411523	0	0	0	0	petA	apocytochrome f	-	M00162; Structural complex; Energy metabolism; ATP synthesis; Cytochrome b6f complex [PATH:map00195]	ko00195; Metabolism; Energy metabolism; Photosynthesis | ko01100; Metabolism; Global and overview maps; Metabolic pathways	ko00195; Metabolism; Energy metabolism; Photosynthesis
-	K02686	0	0	0	0.033161	0	0	0	priB	primosomal replication protein N	-	-	ko03440; Genetic Information Processing; Replication and repair; Homologous recombination	ko03440; Genetic Information Processing; Replication and repair; Homologous recombination
-	K02687	0	0.00706295	0	0	0	0.0112289	0.000740004	prmA	ribosomal protein L11 methyltransferase	2.1.1.-	-	-	-
-	K02703	0	0	0	0	0	0	0.0200518	psbA	photosystem II P680 reaction center D1 protein	1.10.3.9	M00161; Structural complex; Energy metabolism; Photosynthesis; Photosystem II [PATH:map00195] [BR:ko00194]	ko00195; Metabolism; Energy metabolism; Photosynthesis | ko01100; Metabolism; Global and overview maps; Metabolic pathways	ko00195; Metabolism; Energy metabolism; Photosynthesis
-	K02741	0.037037	0	0	0	0	0	0	PSMB9, LMP2	20S proteasome subunit beta 9	3.4.25.1	M00337; Structural complex; Genetic information processing; Proteasome; Immunoproteasome [PATH:map03050] [BR:ko03051]	ko03050; Genetic Information Processing; Folding, sorting and degradation; Proteasome	ko03050; Genetic Information Processing; Folding, sorting and degradation; Proteasome
-	K02756	0	0	0	0	0.0312952	0	0.0368546	PTS-Bgl-EIIB, bglF, bglP	PTS system, beta-glucoside-specific IIB component	2.7.1.-	M00271; Structural complex; Environmental information processing; Phosphotransferase system (PTS); PTS system, beta-glucosides-specific II component [PATH:map02060] [BR:ko02000]	ko02060; Environmental Information Processing; Membrane transport; Phosphotransferase system (PTS)	ko02060; Environmental Information Processing; Membrane transport; Phosphotransferase system (PTS)
-	K02769	0	0.0439694	0	0	0	0	0	PTS-Fru-EIIB, fruA	PTS system, fructose-specific IIB component	2.7.1.202	M00273; Structural complex; Environmental information processing; Phosphotransferase system (PTS); PTS system, fructose-specific II component [PATH:map00051 map02060] [BR:ko02000]	ko00051; Metabolism; Carbohydrate metabolism; Fructose and mannose metabolism | ko01100; Metabolism; Global and overview maps; Metabolic pathways | ko01120; Metabolism; Global and overview maps; Microbial metabolism in diverse environments | ko02060; Environmental Information Processing; Membrane transport; Phosphotransferase system (PTS)	ko00051; Metabolism; Carbohydrate metabolism; Fructose and mannose metabolism | ko02060; Environmental Information Processing; Membrane transport; Phosphotransferase system (PTS)
-	K02771	0	0	0	0	0	0	0.00599541	PTS-Fru1-EIID, levG	PTS system, fructose-specific IID component	-	M00304; Structural complex; Environmental information processing; Phosphotransferase system (PTS); PTS system, fructose-specific II component [PATH:map00051 map02060] [BR:ko02000]	ko00051; Metabolism; Carbohydrate metabolism; Fructose and mannose metabolism | ko02060; Environmental Information Processing; Membrane transport; Phosphotransferase system (PTS)	ko00051; Metabolism; Carbohydrate metabolism; Fructose and mannose metabolism | ko02060; Environmental Information Processing; Membrane transport; Phosphotransferase system (PTS)
[truncated: 1,041 more rows]

## Sheet: GX.SG vs. NC
Tax	KO	NC00	NC02	NC05	NC08	NC09	NC10	NC11	Gene_name	KO_description	Gene_EC KO_EC	Module	Gene_Pathway	KO_Pathway
[truncated: 1,061 more rows]

## Sheet: GX.SG vs. GX.DG or NC
Tax	KO	GX.DG00	NC00	GX.DG02	NC02	GX.DG05	NC05	GX.DG08	NC08	GX.DG09	NC09	GX.DG10	NC10	GX.DG11	NC11	Gene_name	KO_description	Gene_EC KO_EC	Module	Gene_Pathway	KO_Pathway
[truncated: 2,278 more rows]
